# Supplementary material for: Fusion of Large-Scale Genomic Knowledge and Frequency Data Computationally Prioritizes Variants in Epilepsy
Source: PLoS Genet. 2013 Sep 26;9(9):e1003797. doi: 10.1371/journal.pgen.1003797 (PMC3784560; doi:10.1371/journal.pgen.1003797)
Supplement: Table S1 — Epilepsy training genes. (XLS) [file pgen.1003797.s004.xls]

## Sheet: Supplementary Table 2.csv
Symbol	Inheritance	OMIM #	ILAE Gene
ABCC8	AR	600509
ARHGEF9	X-Linked	300429
ARX	X-Linked	300382	Yes
ATN1	AD	607462
ATP6AP2	X-Linked	300556
CDKL5	X-Linked	300203	Yes
CLN8	AR	607837
CNTNAP2	AR	604569
D2HGDH	AR	609186
DCX	X-Linked	300121
DHFR	AR	126060
EMX2	AD	600035
FLNA	X-Linked	300017
FOLR1	AR	136430
GJB2	AR	121011
GPR56	AR	604110
GRIN2A	AD/AR	138253
IL10	Association	124092
KCNJ10	AR	602208
KCNJ11	AD	600937
MAOA	X-Linked	309850
MECP2	X-Linked	300005
MEF2C	AD	600662
PAFAH1B1	AD	601545
PCDH19	AD	300460	Yes
PDYN	AD	131340
PHF6	X-Linked	300414
POLG	AR	174763
PRNP	AD	176640
RELN	AR	600514
SLC1A3	AD	600111
SLC6A8	X-Linked	300036
SLC9A6	X-Linked	300231
SRPX2	X-Linked	300642
ST3GAL5	AR	604402
STRADA	AR	608626
STXBP1	AD	602926	Yes
SYP	AD	313475
TCF4	AD	602272
ZEB2	AD	605802
ALDH7A1	AR	107323
ATP1A2	AD	182340	Yes
CACNA1A	AD	601011	Yes
CACNA1H	Association	607904
CACNB4	AD	601949
CASR	AR	601199
CHRNA2	AD	118502	Yes
CHRNA3	AD	118503
CHRNA4	AD	118504	Yes
CHRNA7	AD	118511
CHRNB2	AD	118507	Yes
CLCN2	AD	600570
CSTB	AR	601145
EFHC1	AD/AR	608815	Yes
EPM2A	AR	607566
GABRA1	AD	137160	Yes
GABRB3	AD	137192
GABRD	AD	137163
GABRG2	AD	137164	Yes
GPR98	AD	602851
HCN2	AD/AR	602781
KCNA1	AD	176260	Yes
KCNJ3	Association	601534
KCNMA1	AD	600150	Yes
KCNMB3	Association	605222
KCNQ2	AD	602235	Yes
KCNQ3	AD	602232	Yes
KCTD7	AR	611725
LGI1	AD	604619	Yes
NHLRC1	AR	608072
PNKP	AR	605610
PRICKLE1	AR	608500
PRICKLE2	AD	608501
SCARB2	AR	602257
SCN1A	Complex	182389	Yes
SCN1B	Complex	600235	Yes
SCN2A	AD	182390	Yes
SCN9A	AD	603415
SLC25A22	AR	609302
SLC2A1	AD	138140	Yes
SLC9A9	AD	608396
SYN1	X-Linked	313440
TBC1D24	AR	613577
