# Supplementary material for: Fusion of Large-Scale Genomic Knowledge and Frequency Data Computationally Prioritizes Variants in Epilepsy
Source: PLoS Genet. 2013 Sep 26;9(9):e1003797. doi: 10.1371/journal.pgen.1003797 (PMC3784560; doi:10.1371/journal.pgen.1003797)
Supplement: Table S2 — Pathogenicity scores, Bayes factors and posterior rate distribution parameters for each RefSeq gene. (XLS) [file pgen.1003797.s005.xls]

## Sheet: Supplementary Table 2.csv
	GO	MGI	KEGG	Exp	PPI	miRNA	PathScore	nEpi	nNon	fEpi	fNon	Scale.Factor	Bayes.Factor	Posterior.Shape	Posterior.Scale
1/2-SBSRNA4	-	-	-	-	-	-	-	0	0	0	0	5.21731	1	0.0425	2.61881
A1BG	-0.847578	-	-	-	-	-	-0.847578	0	0	0	0	5.21731	1	0.0425	2.61881
A1BG-AS1	-	-	-	-	-	-	-	0	0	0	0	5.21731	1	0.0425	2.61881
A1CF	-0.199214	-0.0205468	-	-0.457102	-0.78098	-	-0.364461	0	0	0	0	5.21731	1	0.0425	2.61881
A2LD1	0.0771672	-	-	-	-	-	0.0771672	0	1	0	0.000340136	4.38798	1	0.170068	2.61881
A2M	-0.113472	-	-0.109774	1.13592	2.02849	-	0.735291	0	0	0	0	5.21731	1	0.0425	2.61881
A2ML1	-0.847578	-	-	-	-	-	-0.847578	0	0	0	0	5.21731	1	0.0425	2.61881
A4GALT	0.0276341	-0.977902	-0.109774	-0.30773	-	-	-0.341943	0	1	0	0.000340136	4.38798	1	0.170068	2.61881
A4GNT	-0.488197	-	-	-0.542437	-	-	-0.515317	0	0	0	0	5.21731	1	0.0425	2.61881
AA06	-	-	-	-	-	-	-	0	0	0	0	5.21731	1	0.0425	2.61881
AAA1	-	-	-	-	-	-	-	0	2	0	0.000680272	3.85978	1	0.340136	2.61881
AAAS	0.473444	-0.869953	-0.109774	-0.361033	-	-	-0.216829	1	0	0.000618812	0	5.21731	1	0.0425	2.61881
AACS	1.48323	-	-0.109774	1.25258	-	-	0.875347	0	0	0	0	5.21731	1	0.0425	2.61881
AACSP1	-	-	-	-	-	-	-	0	0	0	0	5.21731	1	0.0425	2.61881
AADAC	-0.335549	-	-	-0.186122	-	-	-0.260835	0	0	0	0	5.21731	1	0.0425	2.61881
AADACL2	-0.902574	-	-	-	-	-	-0.902574	0	0	0	0	5.21731	1	0.0425	2.61881
AADACL3	-0.902574	-	-	-	-	-0.644261	-0.773418	0	0	0	0	5.21731	1	0.0425	2.61881
AADACL4	-0.902574	-	-	-	-	-	-0.902574	0	0	0	0	5.21731	1	0.0425	2.61881
AADAT	0.577882	-0.736366	-4.9625	-	-	-0.644261	-1.44131	0	0	0	0	5.21731	1	0.0425	2.61881
AAGAB	-0.474074	-	-	-	-0.720782	-	-0.597428	0	0	0	0	5.21731	1	0.0425	2.61881
AAK1	0.316609	-	-	1.18568	-	1.3067	0.936327	0	0	0	0	5.21731	1	0.0425	2.61881
AAMP	0.260603	-	-	-1.36111	-0.369721	0.286871	-0.29584	0	0	0	0	5.21731	1	0.0425	2.61881
AANAT	0.927601	-	-4.9625	1.48102	0.552674	-	-0.500301	0	0	0	0	5.21731	1	0.0425	2.61881
AARS	1.87833	-0.479472	-0.109774	1.32296	-0.0886765	-0.644261	0.313185	0	2	0	0.000680272	3.85978	1	0.340136	2.61881
AARS2	0.577882	-	-0.109774	-	-0.159946	-0.644261	-0.0840249	0	0	0	0	5.21731	1	0.0425	2.61881
AARSD1	0.577882	-	-	-0.289341	-	-	0.14427	0	0	0	0	5.21731	1	0.0425	2.61881
AASDH	0.903089	-	-	-	-	-	0.903089	0	0	0	0	5.21731	1	0.0425	2.61881
AASDHPPT	0.577882	-	-	1.39214	-0.889513	0.148024	0.307133	0	1	0	0.000340136	4.38798	1	0.170068	2.61881
AASS	0.577882	-	-0.109774	0.113527	-	-	0.193878	0	0	0	0	5.21731	1	0.0425	2.61881
AATF	-0.176823	0.402246	-	-1.44461	-0.962368	-	-0.545389	1	2	0.000618812	0.000680272	3.85978	1	0.340136	2.61881
AATK	-0.488197	-	-	0.531776	2.26969	0.286871	0.650035	0	1	0	0.000340136	4.38798	1	0.170068	2.61881
AATK-AS1	-	-	-	-	-	-	-	0	1	0	0.000340136	4.38798	1	0.170068	2.61881
ABAT	1.79828	-	-0.109774	0.12471	0.899567	-0.291664	0.484223	0	1	0	0.000340136	4.38798	1	0.170068	2.61881
ABCA1	1.80131	-0.844469	-0.109774	0.0759777	-0.174404	-0.0315417	0.119516	0	0	0	0	5.21731	1	0.0425	2.61881
ABCA10	-0.907462	-	-0.109774	1.05838	-	-	0.0137164	1	0	0.000618812	0	5.21731	1.06188	1.00304	2.61881
ABCA11P	-	-	-	-	-	-	-	1	5	0.000618812	0.00170068	3.15461	1	0.85034	2.61881
ABCA12	0.511571	-0.795363	-0.109774	0.432728	-	-0.615619	-0.115291	2	3	0.00123762	0.00102041	3.54291	1	0.510204	2.61881
ABCA13	-0.907462	-	-0.109774	-	-	-0.644261	-0.553832	2	1	0.00123762	0.000340136	4.38798	1	0.170068	2.61881
ABCA17P	-	-	-	-	-	-	-	1	0	0.000618812	0	5.21731	1	0.0425	2.61881
ABCA2	1.26133	0.134947	-0.109774	1.66703	-0.242162	-0.644261	0.344519	0	1	0	0.000340136	4.38798	1	0.170068	2.61881
ABCA3	1.20477	-0.93419	-0.109774	1.66649	-	-	0.456823	1	0	0.000618812	0	5.21731	2.86788	1.10129	2.61881
ABCA4	1.55434	1.09318	-0.109774	-0.666452	-0.347136	-0.644261	0.14665	0	0	0	0	5.21731	1	0.0425	2.61881
ABCA5	0.134548	0.0137494	-0.109774	0.0746612	-	-	0.0282961	0	0	0	0	5.21731	1	0.0425	2.61881
ABCA6	-0.907462	-	-0.109774	0.103232	-	-	-0.304668	0	1	0	0.000340136	4.38798	1	0.170068	2.61881
ABCA7	0.366083	-1.03291	-0.109774	-0.802514	-	-	-0.394778	0	1	0	0.000340136	4.38798	1	0.170068	2.61881
ABCA8	1.16439	-	-0.109774	-0.532307	-	0.246514	0.192206	0	0	0	0	5.21731	1	0.0425	2.61881
ABCA9	-0.837153	-	-0.109774	-	-0.444274	-0.644261	-0.508866	0	0	0	0	5.21731	1	0.0425	2.61881
ABCB1	1.24948	0.0137494	1.93038	-0.25264	1.1683	-	0.821854	1	0	0.000618812	0	5.21731	4.1065	1.18223	2.61881
ABCB10	0.811236	-	-0.109774	-	-	-0.457618	0.0812816	0	0	0	0	5.21731	1	0.0425	2.61881
ABCB11	2.91527	-0.468711	1.93038	0.0511475	-0.045448	-	0.876528	2	0	0.00123762	0	5.21731	6.04071	2.19436	2.61881
ABCB4	1.31185	-0.906874	1.93038	-0.387827	-0.045448	-	0.380416	9	13	0.00556931	0.00442177	2.50956	1.84694	11.1107	2.61881
ABCB5	2.25611	-	-0.109774	-	-0.578101	-	0.522745	0	1	0	0.000340136	4.38798	1	0.170068	2.61881
ABCB6	0.777884	-	-0.109774	0.559418	-0.847264	-0.644261	-0.0527995	0	0	0	0	5.21731	1	0.0425	2.61881
ABCB7	0.805164	-0.0205468	-0.109774	-1.3293	0.175624	-0.15073	-0.104928	0	0	0	0	5.21731	1	0.0425	2.61881
ABCB8	1.50765	-	-0.109774	-0.929737	-0.612314	-	-0.0360431	0	1	0	0.000340136	4.38798	1	0.170068	2.61881
ABCB9	0.518437	-	-0.109774	1.03286	-	1.75424	0.798941	0	0	0	0	5.21731	1	0.0425	2.61881
ABCC1	1.57824	1.80137	-0.109774	-1.18066	-	-0.197704	0.378294	6	6	0.00371287	0.00204082	3.0219	2.78795	7.1665	2.61881
ABCC10	1.16439	-0.468711	-0.109774	-1.01025	-	-0.644261	-0.213721	0	0	0	0	5.21731	1	0.0425	2.61881
ABCC11	1.16439	-	-0.109774	-	-	-	0.527309	0	0	0	0	5.21731	1	0.0425	2.61881
ABCC12	1.72905	-	-0.109774	-	-0.235431	-0.644261	0.184897	0	0	0	0	5.21731	1	0.0425	2.61881
ABCC13	1.72905	-	-	-	-	-	1.72905	0	0	0	0	5.21731	1	0.0425	2.61881
ABCC2	1.43374	-0.468711	1.93038	0.475863	-0.0806086	-	0.658134	0	0	0	0	5.21731	1	0.0425	2.61881
ABCC3	2.75898	1.92181	1.93038	0.281369	-0.778117	-0.644261	0.911693	0	0	0	0	5.21731	1	0.0425	2.61881
ABCC4	2.41774	-0.468711	1.93038	-0.281813	-	0.347712	0.789061	0	0	0	0	5.21731	1	0.0425	2.61881
ABCC5	1.61949	-	-0.109774	1.30517	-	-0.520985	0.573474	0	0	0	0	5.21731	1	0.0425	2.61881
ABCC6	1.36694	-0.468711	-0.109774	1.22895	-	-	0.504351	7	9	0.00433168	0.00306122	2.74208	2.46171	9.11679	2.61881
ABCC6P1	-	-	-	-	-	-	-	0	0	0	0	5.21731	1	0.0425	2.61881
ABCC6P2	-	-	-	1.28899	-	-	1.28899	0	0	0	0	5.21731	1	0.0425	2.61881
ABCC8	5.13249	0.402246	-0.334788	1.4886	2.92319	-0.644261	1.49458	0	0	0	0	5.21731	1	0.0425	2.61881
ABCC9	5.2463	-0.686943	-0.109774	0.0266501	2.68004	0.0832426	1.20659	0	0	0	0	5.21731	1	0.0425	2.61881
ABCD1	3.91087	-0.877877	-0.109774	1.58103	-0.436806	-0.644261	0.570531	3	0	0.00185644	0	5.21731	4.80636	3.12651	2.61881
ABCD2	0.243059	1.95823	-0.109774	-0.282218	-0.578832	-0.585481	0.107498	0	1	0	0.000340136	4.38798	1	0.170068	2.61881
ABCD3	1.8707	-	-0.109774	1.31997	-0.889095	-0.15073	0.408215	0	0	0	0	5.21731	1	0.0425	2.61881
ABCD4	1.50765	-	-0.109774	-0.283885	-0.00862422	1.06546	0.434167	0	0	0	0	5.21731	1	0.0425	2.61881
ABCE1	-0.488197	-0.200541	-	0.82792	-0.804512	-0.378397	-0.208746	0	0	0	0	5.21731	1	0.0425	2.61881
ABCF1	-0.488197	-	-	-1.03172	-0.286062	-	-0.601992	0	0	0	0	5.21731	1	0.0425	2.61881
ABCF2	0.437706	-	-	-1.16935	-	-0.184626	-0.305423	0	1	0	0.000340136	4.38798	1	0.170068	2.61881
ABCF3	-0.902574	-	-	0.0944066	-0.00194784	-0.644261	-0.363594	0	0	0	0	5.21731	1	0.0425	2.61881
ABCG1	1.39867	-0.866266	-0.109774	1.21109	-0.0135828	-0.644261	0.162647	0	1	0	0.000340136	4.38798	1	0.170068	2.61881
ABCG2	0.667606	0.402246	1.93038	1.44437	-0.870198	-	0.71488	0	0	0	0	5.21731	1	0.0425	2.61881
ABCG4	0.401163	-0.200541	-0.109774	1.27721	0.00525875	-0.117078	0.209373	0	0	0	0	5.21731	1	0.0425	2.61881
ABCG5	1.2858	-0.722675	1.93038	0.187657	0.142083	-	0.564648	0	0	0	0	5.21731	1	0.0425	2.61881
ABCG8	1.45094	-0.468711	1.93038	-	0.05879	-0.644261	0.465428	0	0	0	0	5.21731	1	0.0425	2.61881
ABHD1	-0.847578	-	-	-	-	-	-0.847578	0	0	0	0	5.21731	1	0.0425	2.61881
ABHD10	-0.335549	-	-	0.565136	-0.69095	-0.197704	-0.164766	1	0	0.000618812	0	5.21731	1	0.0425	2.61881
ABHD11	-0.335549	-	-	1.65629	-	-0.644261	0.225495	1	10	0.000618812	0.00340136	2.67327	1	1.70068	2.61881
ABHD11-AS1	-	-	-	-	-	-	-	1	9	0.000618812	0.00306122	2.74208	1	1.53061	2.61881
ABHD12	-0.902574	-	-	-	-	-0.644261	-0.773418	0	0	0	0	5.21731	1	0.0425	2.61881
ABHD12B	-0.902574	-	-	-	-	-0.644261	-0.773418	0	1	0	0.000340136	4.38798	1	0.170068	2.61881
ABHD13	-0.902574	-	-	-	-	0.644816	-0.128879	0	0	0	0	5.21731	1	0.0425	2.61881
ABHD14A	-0.753823	-	-	1.52714	-	-	0.38666	0	0	0	0	5.21731	1	0.0425	2.61881
ABHD14A-ACY1	-	-	-	-	-	-	-	0	0	0	0	5.21731	1	0.0425	2.61881
ABHD14B	-0.753823	-	-	-	-	-0.644261	-0.699042	0	0	0	0	5.21731	1	0.0425	2.61881
ABHD15	-0.902574	-	-	-	-	-	-0.902574	0	1	0	0.000340136	4.38798	1	0.170068	2.61881
ABHD16A	-0.902574	-	-	-	-	-	-0.902574	1	0	0.000618812	0	5.21731	1	0.0425	2.61881
ABHD16B	-0.902574	-	-	-	-	-	-0.902574	0	0	0	0	5.21731	1	0.0425	2.61881
ABHD2	-0.847578	-0.0205468	-	-0.284842	-	0.980339	-0.043157	0	0	0	0	5.21731	1	0.0425	2.61881
ABHD3	-0.847578	-	-	-1.34927	-	-0.460921	-0.885922	0	0	0	0	5.21731	1	0.0425	2.61881
ABHD4	-0.847578	-	-	1.48925	-	-0.197704	0.147991	0	0	0	0	5.21731	1	0.0425	2.61881
ABHD5	0.201111	0.626952	-	-0.116238	0.00489338	-0.644261	0.0144914	1	1	0.000618812	0.000340136	4.38798	1.05349	1.01081	2.61881
ABHD6	0.971155	-	-	1.18908	-	-0.492841	0.555797	0	0	0	0	5.21731	1	0.0425	2.61881
ABHD8	-0.902574	-	-	1.41161	-	1.03475	0.514593	0	1	0	0.000340136	4.38798	1	0.170068	2.61881
ABI1	1.29506	-0.468711	-	-1.37178	0.189455	-0.444553	-0.160105	0	0	0	0	5.21731	1	0.0425	2.61881
ABI2	1.51296	-0.48109	-0.109774	0.566934	0.956521	-0.282375	0.360529	0	1	0	0.000340136	4.38798	1	0.170068	2.61881
ABI3	0.782715	-	-	-	0.80204	-0.644261	0.313498	0	0	0	0	5.21731	1	0.0425	2.61881
ABI3BP	-0.716646	-	-	-0.298087	0.999305	-0.459098	-0.118631	0	0	0	0	5.21731	1	0.0425	2.61881
ABL1	0.190483	-0.722675	-0.109774	-0.285211	1.80937	0.365094	0.207881	0	0	0	0	5.21731	1	0.0425	2.61881
ABL2	0.995483	-0.958922	-0.109774	-0.662236	0.466454	1.35515	0.181025	0	0	0	0	5.21731	1	0.0425	2.61881
ABLIM1	0.34797	-0.200541	-0.109774	0.645173	0.222236	0.263524	0.194765	0	0	0	0	5.21731	1	0.0425	2.61881
ABLIM2	0.49903	-	-0.109774	-	0.821772	-0.644261	0.141692	1	4	0.000618812	0.00136054	3.32173	1	0.680272	2.61881
ABLIM3	0.49903	-	-0.109774	1.75924	-0.654747	0.116213	0.321993	0	0	0	0	5.21731	1	0.0425	2.61881
ABO	-0.488197	-	-0.109774	0.576902	-	-	-0.0070232	0	0	0	0	5.21731	1	0.0425	2.61881
ABP1	1.84098	-	-5.58761	0.362427	-0.53705	-	-0.980312	0	1	0	0.000340136	4.38798	1	0.170068	2.61881
ABR	1.08519	-0.200541	-	1.61961	0.990133	-0.449381	0.609003	3	3	0.00185644	0.00102041	3.54291	3.15504	4.10084	2.61881
ABRA	-0.719164	-0.0205468	-	-	-0.858631	-	-0.532781	0	0	0	0	5.21731	1	0.0425	2.61881
ABT1	0.920911	-	-	-1.11956	3.5755	-	1.12562	0	0	0	0	5.21731	1	0.0425	2.61881
ABTB1	-0.698314	-	-	-	0.324523	-0.644261	-0.339351	0	0	0	0	5.21731	1	0.0425	2.61881
ABTB2	-0.847578	-	-	0.799156	0.819822	1.29408	0.51637	0	0	0	0	5.21731	1	0.0425	2.61881
ACAA1	-0.488197	-	-0.109774	-1.16515	0.944602	-	-0.204629	0	0	0	0	5.21731	1	0.0425	2.61881
ACAA2	-0.488197	-	-0.109774	1.28663	-0.00689803	-0.644261	0.00749928	0	0	0	0	5.21731	1	0.0425	2.61881
ACACA	0.752675	1.80137	-0.109774	1.62639	-0.924227	1.07895	0.70423	4	4	0.00247525	0.00136054	3.32173	3.64931	5.59134	2.61881
ACACB	1.34422	-0.836961	-0.109774	1.51955	-0.368964	-0.644261	0.150635	0	0	0	0	5.21731	1	0.0425	2.61881
ACAD10	-0.753823	-	-	-0.788799	-	-0.644261	-0.728961	0	0	0	0	5.21731	1	0.0425	2.61881
ACAD11	-0.488197	-	-	-	0.0838285	-	-0.202184	0	0	0	0	5.21731	1	0.0425	2.61881
ACAD8	0.577882	-	-0.109774	-1.15335	-0.769642	-	-0.36372	1	1	0.000618812	0.000340136	4.38798	1	0.170068	2.61881
ACAD9	0.421291	-	-	-	-0.130063	-	0.145614	0	0	0	0	5.21731	1	0.0425	2.61881
ACADL	0.847617	-0.686943	-0.109774	0.186286	-	-0.463338	-0.0452302	0	1	0	0.000340136	4.38798	1	0.170068	2.61881
ACADM	0.869906	-0.468711	-0.109774	-0.771426	0.186218	-	-0.0587572	0	1	0	0.000340136	4.38798	1	0.170068	2.61881
ACADS	-0.488197	-0.468711	-0.109774	-1.10504	-	-	-0.54293	0	0	0	0	5.21731	1	0.0425	2.61881
ACADSB	0.577882	-	-0.109774	0.0810682	-0.202566	0.168345	0.102991	0	1	0	0.000340136	4.38798	1	0.170068	2.61881
ACADVL	0.478669	-0.0166616	-0.109774	-0.420783	-	-0.644261	-0.142562	0	1	0	0.000340136	4.38798	1	0.170068	2.61881
ACAN	0.742355	-0.964377	-	1.23837	1.6698	-0.375632	0.462103	27	50	0.0167079	0.0170068	1.85195	1	8.5034	2.61881
ACAP1	-0.887383	-	-0.109774	-1.02012	0.837412	-	-0.294967	0	1	0	0.000340136	4.38798	1	0.170068	2.61881
ACAP2	-0.847578	-	-0.109774	-1.34681	-	-	-0.768053	0	1	0	0.000340136	4.38798	1	0.170068	2.61881
ACAP3	0.259996	-	-0.109774	-	-0.906623	-	-0.252133	3	4	0.00185644	0.00136054	3.32173	1	0.680272	2.61881
ACAT1	0.767991	-	-4.9625	0.120957	-0.823952	-	-1.22438	0	1	0	0.000340136	4.38798	1	0.170068	2.61881
ACAT2	-0.335549	-	-4.9625	0.453771	-0.961395	-0.644261	-1.28999	1	0	0.000618812	0	5.21731	1	0.0425	2.61881
ACBD3	-0.837153	-	-	-0.964699	0.835952	0.253262	-0.178159	0	0	0	0	5.21731	1	0.0425	2.61881
ACBD4	-0.902574	-	-	0.575209	-	-0.644261	-0.323875	0	0	0	0	5.21731	1	0.0425	2.61881
ACBD5	-0.837153	-	-	-	-	-0.517993	-0.677573	0	0	0	0	5.21731	1	0.0425	2.61881
ACBD6	-0.753823	-	-	-	-0.516689	-	-0.635256	0	0	0	0	5.21731	1	0.0425	2.61881
ACBD7	-0.902574	-	-	-	-	2.55094	0.824182	0	0	0	0	5.21731	1	0.0425	2.61881
ACCN1	3.55062	-	-	1.55996	1.20911	-0.263816	1.51397	0	1	0	0.000340136	4.38798	1	0.170068	2.61881
ACCN2	1.0518	-	-	0.110043	1.15345	0.23223	0.636881	0	0	0	0	5.21731	1	0.0425	2.61881
ACCN3	1.21149	-	-	0.864907	2.11009	-	1.3955	0	1	0	0.000340136	4.38798	1	0.170068	2.61881
ACCN4	3.60933	-	-	0.151711	-	-0.520985	1.08002	0	0	0	0	5.21731	1	0.0425	2.61881
ACCN5	2.01518	-	-	-	-	-	2.01518	0	1	0	0.000340136	4.38798	1	0.170068	2.61881
ACCS	-0.902574	-	-	-	-0.2112	-	-0.556887	0	1	0	0.000340136	4.38798	1	0.170068	2.61881
ACCSL	-0.902574	-	-	-	-	-	-0.902574	0	1	0	0.000340136	4.38798	1	0.170068	2.61881
ACD	0.140633	-0.686943	-	-0.998263	-0.687221	-	-0.557949	0	0	0	0	5.21731	1	0.0425	2.61881
ACE	1.50963	0.448031	-0.109774	0.565275	-0.533615	-	0.37591	0	1	0	0.000340136	4.38798	1	0.170068	2.61881
ACE2	1.43895	-0.468711	-0.109774	0.529702	1.2043	-0.644261	0.325035	0	0	0	0	5.21731	1	0.0425	2.61881
ACER1	-0.488197	-	-0.109774	-	-	-	-0.298986	0	0	0	0	5.21731	1	0.0425	2.61881
ACER2	-0.488197	-	-0.109774	-	-	-	-0.298986	0	0	0	0	5.21731	1	0.0425	2.61881
ACER3	-0.488197	-	-0.109774	-	-0.778117	-	-0.458696	0	0	0	0	5.21731	1	0.0425	2.61881
ACHE	3.10478	0.397137	-0.109774	1.23035	1.06253	-0.644261	0.840127	0	0	0	0	5.21731	1	0.0425	2.61881
ACIN1	0.393456	-	-0.109774	0.0885998	-0.935497	0.18245	-0.0761531	0	0	0	0	5.21731	1	0.0425	2.61881
ACLY	0.318762	-0.0205468	-0.109774	0.544518	-0.88138	-0.298877	-0.0745496	0	0	0	0	5.21731	1	0.0425	2.61881
ACMSD	0.577882	-	-4.9625	-	1.01251	-	-1.12404	0	0	0	0	5.21731	1	0.0425	2.61881
ACN9	-0.149694	-	-	-0.429869	-	-	-0.289781	0	0	0	0	5.21731	1	0.0425	2.61881
ACO1	0.282466	-0.977902	-0.109774	1.45498	-	-0.166329	0.0966884	0	0	0	0	5.21731	1	0.0425	2.61881
ACO2	0.797203	-	-0.109774	1.71814	-0.167253	-0.47336	0.352991	0	0	0	0	5.21731	1	0.0425	2.61881
ACOT1	-0.488197	-	-0.109774	0.913342	-	-	0.105123	0	0	0	0	5.21731	1	0.0425	2.61881
ACOT11	-0.0281685	-	-	1.23178	-	-	0.601807	0	0	0	0	5.21731	1	0.0425	2.61881
ACOT12	-0.488197	-	-0.109774	-	-	-0.644261	-0.414078	0	0	0	0	5.21731	1	0.0425	2.61881
ACOT13	-0.335549	-	-	-	-0.987635	-	-0.661592	0	0	0	0	5.21731	1	0.0425	2.61881
ACOT2	-0.488197	-	-0.109774	-	-0.517939	-	-0.37197	0	0	0	0	5.21731	1	0.0425	2.61881
ACOT4	-0.488197	-	-0.109774	-	-	-0.644261	-0.414078	0	0	0	0	5.21731	1	0.0425	2.61881
ACOT6	-0.753823	-	-	-	-	-	-0.753823	0	0	0	0	5.21731	1	0.0425	2.61881
ACOT7	5.19754	-	-0.109774	1.21658	-0.451863	-0.166329	1.13723	1	2	0.000618812	0.000680272	3.85978	1	0.340136	2.61881
ACOT8	-0.488197	-	-0.109774	-0.14207	-	-	-0.24668	0	0	0	0	5.21731	1	0.0425	2.61881
ACOT9	-0.488197	-	-	-1.08706	-	-	-0.787628	0	0	0	0	5.21731	1	0.0425	2.61881
ACOX1	2.6378	0.0639565	-0.109774	-0.655835	-0.0436615	0.571386	0.410645	0	0	0	0	5.21731	1	0.0425	2.61881
ACOX2	-0.488197	-	-0.109774	-0.528693	-	-	-0.375555	0	0	0	0	5.21731	1	0.0425	2.61881
ACOX3	-0.488197	-	-0.109774	-0.754144	1.32955	-	-0.00564233	2	4	0.00123762	0.00136054	3.32173	1	0.680272	2.61881
ACOXL	-0.488197	-	-	1.29598	-	-0.644261	0.054508	0	2	0	0.000680272	3.85978	1	0.340136	2.61881
ACP1	-0.397881	-	-0.109774	-1.4212	-0.597945	-	-0.631699	0	2	0	0.000680272	3.85978	1	0.340136	2.61881
ACP2	0.0126626	-0.788738	-0.109774	1.48193	-0.951679	-0.644261	-0.166643	0	0	0	0	5.21731	1	0.0425	2.61881
ACP5	0.684602	-0.93419	-0.109774	-0.281953	-0.961829	-	-0.320629	0	0	0	0	5.21731	1	0.0425	2.61881
ACP6	-0.335549	-	-0.109774	-0.280406	-0.913938	-	-0.409917	2	6	0.00123762	0.00204082	3.0219	1	1.02041	2.61881
ACPL2	-0.902574	-	-	-	-	1.57179	0.334608	0	0	0	0	5.21731	1	0.0425	2.61881
ACPP	-0.698314	1.18117	-0.109774	0.263929	0.210702	-0.615619	0.038683	0	0	0	0	5.21731	1	0.0425	2.61881
ACPT	-0.902574	-	-0.109774	-	-	-	-0.506174	0	0	0	0	5.21731	1	0.0425	2.61881
ACR	-0.478834	-0.200541	-	0.370065	0.00381438	-	-0.0763738	3	2	0.00185644	0.000680272	3.85978	1	0.340136	2.61881
ACRBP	-0.335549	-0.0205468	-	-	-	-0.644261	-0.333452	0	0	0	0	5.21731	1	0.0425	2.61881
ACRC	-0.413637	-	-	-	-	-	-0.413637	0	0	0	0	5.21731	1	0.0425	2.61881
ACRV1	0.0826514	-	-	-0.415891	-	-0.644261	-0.325834	0	1	0	0.000340136	4.38798	1	0.170068	2.61881
ACSBG1	1.37105	1.80137	-	1.28106	-	-0.644261	0.952304	0	0	0	0	5.21731	1	0.0425	2.61881
ACSBG2	0.380496	-	-0.109774	0.0585372	-	-	0.109753	0	0	0	0	5.21731	1	0.0425	2.61881
ACSF2	-0.488197	-	-	-0.641008	-	-0.644261	-0.591156	0	0	0	0	5.21731	1	0.0425	2.61881
ACSF3	-0.488197	-	-	-	-	-	-0.488197	0	0	0	0	5.21731	1	0.0425	2.61881
ACSL1	0.589732	-	-0.109774	-0.00405443	-	-0.284508	0.047849	1	5	0.000618812	0.00170068	3.15461	1	0.85034	2.61881
ACSL3	0.714147	-	-0.109774	1.76121	1.07583	0.226972	0.733676	0	0	0	0	5.21731	1	0.0425	2.61881
ACSL4	2.68592	-0.468711	-0.109774	1.12249	0.265808	-0.610777	0.480826	0	0	0	0	5.21731	1	0.0425	2.61881
ACSL5	1.19492	-	-0.109774	-1.257	-	-0.644261	-0.204029	0	0	0	0	5.21731	1	0.0425	2.61881
ACSL6	1.44025	-	-0.109774	1.13825	-0.102832	-0.454242	0.382332	0	0	0	0	5.21731	1	0.0425	2.61881
ACSM1	0.797203	-	-0.109774	0.583788	-	-	0.423739	0	0	0	0	5.21731	1	0.0425	2.61881
ACSM2A	-0.488197	-	-0.109774	-	-	3.39841	0.933479	0	0	0	0	5.21731	1	0.0425	2.61881
ACSM2B	-0.488197	-	-0.109774	0.668262	-	-	0.0234303	0	0	0	0	5.21731	1	0.0425	2.61881
ACSM3	0.182103	-0.200541	-0.109774	0.202483	-0.294254	-	-0.0439966	0	0	0	0	5.21731	1	0.0425	2.61881
ACSM4	-0.488197	-	-0.109774	-	-	-	-0.298986	0	0	0	0	5.21731	1	0.0425	2.61881
ACSM5	-0.488197	-	-0.109774	0.00856462	-	-	-0.196469	0	0	0	0	5.21731	1	0.0425	2.61881
ACSS1	-0.488197	-0.686943	-0.109774	-	-	-0.644261	-0.482294	0	0	0	0	5.21731	1	0.0425	2.61881
ACSS2	-0.488197	-	-0.109774	-	-0.547916	-0.644261	-0.447537	0	0	0	0	5.21731	1	0.0425	2.61881
ACSS3	-0.753823	-	-0.109774	-0.309329	-	-0.644261	-0.454297	0	0	0	0	5.21731	1	0.0425	2.61881
ACTA1	1.7319	-0.719152	-	-0.491099	0.112171	-0.285203	0.0697237	0	0	0	0	5.21731	1	0.0425	2.61881
ACTA2	0.224381	1.09318	1.2942	0.109796	-0.51573	-0.644261	0.260261	0	0	0	0	5.21731	1	0.0425	2.61881
ACTB	1.58127	-0.900865	1.87739	-0.315755	-0.962835	-0.644261	0.105823	0	1	0	0.000340136	4.38798	1	0.170068	2.61881
ACTBL2	-0.753823	-	-	-	-	-0.197704	-0.475763	0	0	0	0	5.21731	1	0.0425	2.61881
ACTC1	1.26945	-0.719152	1.99782	0.584181	-0.998688	-0.140772	0.332141	0	0	0	0	5.21731	1	0.0425	2.61881
ACTG1	0.901557	-0.968667	-0.109774	-0.842655	-0.989554	1.03475	-0.162391	0	0	0	0	5.21731	1	0.0425	2.61881
ACTG2	1.39356	-	1.2942	1.20618	0.774453	-	1.1671	0	0	0	0	5.21731	1	0.0425	2.61881
ACTL6A	-0.00479723	-	-	-0.476667	-0.960484	0.0702918	-0.342914	0	0	0	0	5.21731	1	0.0425	2.61881
ACTL6B	-0.187007	0.63798	-	1.53224	1.41961	-0.644261	0.551711	0	0	0	0	5.21731	1	0.0425	2.61881
ACTL7A	0.0712146	-	-	0.663371	-0.359935	-	0.124883	0	0	0	0	5.21731	1	0.0425	2.61881
ACTL7B	-0.753823	-	-	0.162905	-	-	-0.295459	0	0	0	0	5.21731	1	0.0425	2.61881
ACTL8	-0.413637	-	-	0.887897	-	-	0.23713	1	0	0.000618812	0	5.21731	2.01765	1.05258	2.61881
ACTL9	-0.413637	-	-	-	-	-	-0.413637	0	0	0	0	5.21731	1	0.0425	2.61881
ACTN1	0.152134	-	0.333158	0.610762	0.995742	-0.0505932	0.408241	0	0	0	0	5.21731	1	0.0425	2.61881
ACTN2	0.935127	-	0.333158	1.59289	1.28092	-0.644261	0.699567	0	1	0	0.000340136	4.38798	1	0.170068	2.61881
ACTN3	0.262355	-0.977902	0.333158	-0.329881	-0.28619	-	-0.199692	0	0	0	0	5.21731	1	0.0425	2.61881
ACTN4	0.7171	-0.686943	0.333158	-0.0590762	0.18297	-0.164772	0.0537394	0	0	0	0	5.21731	1	0.0425	2.61881
ACTR10	-0.694825	-	-	0.326419	-0.318354	0.674718	-0.0030105	0	0	0	0	5.21731	1	0.0425	2.61881
ACTR1A	-0.882257	-	-	-1.09736	-0.0415851	-0.399152	-0.605088	0	0	0	0	5.21731	1	0.0425	2.61881
ACTR1B	-0.840173	-	-	0.555239	-0.246187	-0.197704	-0.182206	0	0	0	0	5.21731	1	0.0425	2.61881
ACTR2	0.905441	-	-	-1.38685	-1.00203	-0.644261	-0.531926	0	0	0	0	5.21731	1	0.0425	2.61881
ACTR3	1.10033	-0.977902	-	-1.43146	-0.99034	-0.644261	-0.588727	1	0	0.000618812	0	5.21731	1	0.0425	2.61881
ACTR3B	0.486896	-	-	1.299	-0.994936	-0.644261	0.0366752	0	1	0	0.000340136	4.38798	1	0.170068	2.61881
ACTR3BP2	-	-	-	-	-	-	-	0	0	0	0	5.21731	1	0.0425	2.61881
ACTR3C	-0.131631	-	-	-	-	-	-0.131631	0	1	0	0.000340136	4.38798	1	0.170068	2.61881
ACTR5	-0.800685	-	-	-1.40772	-0.950805	-0.644261	-0.950868	0	0	0	0	5.21731	1	0.0425	2.61881
ACTR6	-0.413637	-	-	0.861519	-0.970899	0.198096	-0.0812302	0	0	0	0	5.21731	1	0.0425	2.61881
ACTR8	-0.800685	-	-	-0.791542	-0.960368	-0.644261	-0.799214	0	0	0	0	5.21731	1	0.0425	2.61881
ACTRT1	-0.413637	-	-	-	-	-	-0.413637	0	0	0	0	5.21731	1	0.0425	2.61881
ACTRT2	-0.413637	-	-	-	-	-	-0.413637	3	3	0.00185644	0.00102041	3.54291	1	0.510204	2.61881
ACVR1	0.516422	-0.468711	-0.109774	1.22773	-0.718657	1.90873	0.392624	0	1	0	0.000340136	4.38798	1	0.170068	2.61881
ACVR1B	0.29173	-0.468711	-0.109774	1.60517	-0.705904	0.0311365	0.107274	0	1	0	0.000340136	4.38798	1	0.170068	2.61881
ACVR1C	0.265999	-0.200541	-0.109774	-	-0.344151	0.171513	-0.0433907	1	1	0.000618812	0.000340136	4.38798	1	0.170068	2.61881
ACVR2A	0.883858	-0.93419	-0.109774	0.640403	-0.514925	2.07597	0.340224	0	1	0	0.000340136	4.38798	1	0.170068	2.61881
ACVR2B	0.179438	-0.878242	-0.109774	-0.282246	-0.892179	-0.548388	-0.421898	0	0	0	0	5.21731	1	0.0425	2.61881
ACVRL1	0.124274	0.109044	-	0.305951	-0.732843	-0.644261	-0.167567	0	0	0	0	5.21731	1	0.0425	2.61881
ACY1	0.577882	-	-5.61267	-0.659721	-0.570697	-	-1.5663	0	0	0	0	5.21731	1	0.0425	2.61881
ACY3	-0.267552	-	-6.60499	-	-	-	-3.43627	0	0	0	0	5.21731	1	0.0425	2.61881
ACYP1	-0.716646	-	-0.109774	0.584266	-	-	-0.080718	0	0	0	0	5.21731	1	0.0425	2.61881
ACYP2	-0.488197	-	-0.109774	0.467003	-	-	-0.043656	0	0	0	0	5.21731	1	0.0425	2.61881
ADA	2.26789	0.626952	-0.109774	-0.95942	0.7552	-	0.51617	0	0	0	0	5.21731	1	0.0425	2.61881
ADAD1	0.598555	1.80137	-	-	-	-	1.19996	0	0	0	0	5.21731	1	0.0425	2.61881
ADAD2	-0.488197	-	-	-	-	-	-0.488197	0	0	0	0	5.21731	1	0.0425	2.61881
ADAL	-0.488197	-	-	-	-	-	-0.488197	0	1	0	0.000340136	4.38798	1	0.170068	2.61881
ADAM1	-	-	-	-	-	-	-	0	0	0	0	5.21731	1	0.0425	2.61881
ADAM10	0.517674	-0.468711	-0.109774	-1.10874	0.563168	-0.280277	-0.147777	1	1	0.000618812	0.000340136	4.38798	1	0.170068	2.61881
ADAM11	-0.898499	0.448553	-	1.34376	-0.155094	-0.454905	0.0567629	0	0	0	0	5.21731	1	0.0425	2.61881
ADAM12	-0.269405	-1.03291	-	1.82091	0.986766	-0.349631	0.231147	0	3	0	0.00102041	3.54291	1	0.510204	2.61881
ADAM15	1.42391	-1.03291	-	0.0728765	0.716021	-0.492841	0.137412	0	0	0	0	5.21731	1	0.0425	2.61881
ADAM17	0.461827	-0.75935	-0.109774	-1.04097	0.937154	-0.3313	-0.140402	0	0	0	0	5.21731	1	0.0425	2.61881
ADAM18	0.380496	-	-	-0.281532	-	-	0.0494819	0	0	0	0	5.21731	1	0.0425	2.61881
ADAM19	-0.847578	-0.93419	-	-0.122778	0.599498	0.915846	-0.0778402	0	0	0	0	5.21731	1	0.0425	2.61881
ADAM2	1.89025	-0.977902	-	-0.237738	1.85388	-	0.632122	0	0	0	0	5.21731	1	0.0425	2.61881
ADAM20	-0.847578	-	-	0.59478	-	-	-0.126399	0	0	0	0	5.21731	1	0.0425	2.61881
ADAM21	-0.847578	-0.200541	-	-	-	-	-0.524059	0	0	0	0	5.21731	1	0.0425	2.61881
ADAM21P1	-	-	-	-	-	-	-	0	0	0	0	5.21731	1	0.0425	2.61881
ADAM22	1.62639	-0.839732	-	0.577386	3.16616	-0.399152	0.826209	1	0	0.000618812	0	5.21731	4.12007	1.1832	2.61881
ADAM23	0.355755	-0.960141	-	1.85871	3.6262	-0.644261	0.847251	0	1	0	0.000340136	4.38798	1	0.170068	2.61881
ADAM28	-0.203007	-	-	0.270995	0.00122267	-0.644261	-0.143763	0	0	0	0	5.21731	1	0.0425	2.61881
ADAM29	-0.030261	-	-	0.587479	0.147207	-	0.234808	0	0	0	0	5.21731	1	0.0425	2.61881
ADAM30	-0.847578	-	-	0.228499	-	-	-0.309539	0	0	0	0	5.21731	1	0.0425	2.61881
ADAM32	-0.847578	-	-	-	-	-0.644261	-0.74592	0	0	0	0	5.21731	1	0.0425	2.61881
ADAM33	-0.960854	-0.200541	-	-	0.386089	-	-0.258435	0	0	0	0	5.21731	1	0.0425	2.61881
ADAM3A	-	-0.977902	-	1.55022	-	-	0.286159	89	168	0.0550743	0.0571429	1.50413	1	28.5714	2.61881
ADAM5P	-0.847578	-	-	0.566604	-	-	-0.140487	88	168	0.0544554	0.0571429	1.50413	1	28.5714	2.61881
ADAM6	-	-	-	-	-	-	-	18	24	0.0111386	0.00816326	2.17199	1	4.08163	2.61881
ADAM7	-0.288714	-	-	0.745919	-	-	0.228602	0	0	0	0	5.21731	1	0.0425	2.61881
ADAM8	1.16784	-1.03291	-	-1.11531	-0.481721	-0.644261	-0.42127	0	0	0	0	5.21731	1	0.0425	2.61881
ADAM9	0.857969	-0.200541	-	0.470828	-0.885871	-0.00296999	0.0478828	0	0	0	0	5.21731	1	0.0425	2.61881
ADAMDEC1	-0.960854	-	-	0.0327604	-	-0.644261	-0.524118	0	0	0	0	5.21731	1	0.0425	2.61881
ADAMTS1	-0.333223	-0.93419	-	0.308623	1.02436	0.997236	0.212561	0	0	0	0	5.21731	1	0.0425	2.61881
ADAMTS10	-0.960854	-	-	-	-	-0.298877	-0.629866	0	0	0	0	5.21731	1	0.0425	2.61881
ADAMTS12	-0.847578	-0.977902	-	-0.306685	-	-	-0.710721	0	0	0	0	5.21731	1	0.0425	2.61881
ADAMTS13	0.0633626	1.18658	-	-1.14335	0.0780913	-	0.046171	1	0	0.000618812	0	5.21731	1.20679	1.01024	2.61881
ADAMTS14	-0.221422	-	-	-	-	-0.0197495	-0.120586	0	0	0	0	5.21731	1	0.0425	2.61881
ADAMTS15	-0.847578	-	-	-	-	-	-0.847578	0	1	0	0.000340136	4.38798	1	0.170068	2.61881
ADAMTS16	-0.847578	-	-	-	-	-0.520985	-0.684282	0	0	0	0	5.21731	1	0.0425	2.61881
ADAMTS17	-0.335549	-	-	-	-	0.303348	-0.0161002	0	2	0	0.000680272	3.85978	1	0.340136	2.61881
ADAMTS18	-0.960854	-0.200541	-	-	-	-0.546969	-0.569455	0	1	0	0.000340136	4.38798	1	0.170068	2.61881
ADAMTS19	-0.847578	-	-	-	-	-0.287678	-0.567628	0	0	0	0	5.21731	1	0.0425	2.61881
ADAMTS2	-0.135595	-0.468711	-	1.46521	-0.228319	-	0.158145	0	0	0	0	5.21731	1	0.0425	2.61881
ADAMTS20	-0.716646	2.72523	-	0.564884	-	-	0.857822	0	1	0	0.000340136	4.38798	1	0.170068	2.61881
ADAMTS3	-0.228057	-	-	-0.13684	-	0.673688	0.10293	0	1	0	0.000340136	4.38798	1	0.170068	2.61881
ADAMTS4	-0.210908	-0.718922	-	-	3.23517	-0.644261	0.415271	1	3	0.000618812	0.00102041	3.54291	1	0.510204	2.61881
ADAMTS5	-0.847578	1.80137	-	-0.243489	0.0941075	0.288389	0.21856	0	0	0	0	5.21731	1	0.0425	2.61881
ADAMTS6	-0.847578	-	-	-0.70466	-	-0.0946014	-0.548946	0	0	0	0	5.21731	1	0.0425	2.61881
ADAMTS7	0.0833557	-	-	-0.0464971	-	2.36868	0.801848	0	0	0	0	5.21731	1	0.0425	2.61881
ADAMTS8	2.71989	-	-	0.492815	-	-0.47336	0.913115	0	1	0	0.000340136	4.38798	1	0.170068	2.61881
ADAMTS9	-0.228057	-0.200541	-	-0.48554	-	-0.399152	-0.328323	0	0	0	0	5.21731	1	0.0425	2.61881
ADAMTSL1	-0.902574	-	-	-	-	1.21078	0.154104	0	0	0	0	5.21731	1	0.0425	2.61881
ADAMTSL2	-0.847578	-	-	0.575037	-	-0.644261	-0.305601	1	0	0.000618812	0	5.21731	1	0.0425	2.61881
ADAMTSL3	-0.902574	-	-	-0.415598	-	0.678011	-0.213387	0	1	0	0.000340136	4.38798	1	0.170068	2.61881
ADAMTSL4	-0.716646	-	-	0.556577	1.14891	-	0.329612	0	0	0	0	5.21731	1	0.0425	2.61881
ADAMTSL5	-0.902574	-	-	-	-	-	-0.902574	0	0	0	0	5.21731	1	0.0425	2.61881
ADAP1	-0.898499	-	-	1.27238	0.936746	-	0.436877	0	0	0	0	5.21731	1	0.0425	2.61881
ADAP2	-0.160212	-	-	-0.281066	3.59091	-	1.04988	0	1	0	0.000340136	4.38798	1	0.170068	2.61881
ADAR	-1.01786	-0.468711	-0.109774	-1.19433	-0.855623	2.17559	-0.245117	0	0	0	0	5.21731	1	0.0425	2.61881
ADARB1	-0.488197	-0.960238	-	1.43935	-	1.13898	0.282473	0	2	0	0.000680272	3.85978	1	0.340136	2.61881
ADARB2	-0.488197	-	-	0.748288	-	-0.615619	-0.118509	0	0	0	0	5.21731	1	0.0425	2.61881
ADAT1	-0.716646	-	-	-1.17632	-	-	-0.946483	0	1	0	0.000340136	4.38798	1	0.170068	2.61881
ADAT2	-0.716646	-	-	-	-	0.0102503	-0.353198	1	0	0.000618812	0	5.21731	1	0.0425	2.61881
ADAT3	-0.716646	-	-	-	-	-	-0.716646	0	0	0	0	5.21731	1	0.0425	2.61881
ADC	0.954757	-	-5.61267	-	-	-0.383941	-1.68062	0	0	0	0	5.21731	1	0.0425	2.61881
ADCK1	-0.753823	-	-	-	-0.42945	-	-0.591637	0	0	0	0	5.21731	1	0.0425	2.61881
ADCK2	-0.753823	-	-	0.957336	-	-	0.101756	0	0	0	0	5.21731	1	0.0425	2.61881
ADCK3	-0.488197	-	-	-	-	-	-0.488197	0	0	0	0	5.21731	1	0.0425	2.61881
ADCK4	-0.753823	-	-	1.08732	-	-	0.166749	0	0	0	0	5.21731	1	0.0425	2.61881
ADCK5	-0.753823	-	-	-	-	-	-0.753823	0	0	0	0	5.21731	1	0.0425	2.61881
ADCY1	0.85501	-0.885442	1.43778	1.2823	-0.0487635	0.0866027	0.454582	0	1	0	0.000340136	4.38798	1	0.170068	2.61881
ADCY10	1.05534	-0.468711	-0.109774	0.56153	0.715403	-	0.350758	0	0	0	0	5.21731	1	0.0425	2.61881
ADCY2	0.351252	-	1.43778	1.2103	-0.328432	0.616734	0.657528	0	0	0	0	5.21731	1	0.0425	2.61881
ADCY3	0.421078	-0.196324	1.43778	1.57194	1.58346	-0.581139	0.706132	0	0	0	0	5.21731	1	0.0425	2.61881
ADCY4	0.398776	-0.200541	1.43778	-	-	-	0.545339	0	0	0	0	5.21731	1	0.0425	2.61881
ADCY5	1.23725	-0.95684	1.45482	-	1.56376	-	0.824746	0	0	0	0	5.21731	1	0.0425	2.61881
ADCY6	0.482134	-0.468711	1.45482	0.576469	3.49945	-0.444008	0.850024	0	0	0	0	5.21731	1	0.0425	2.61881
ADCY7	0.248756	-0.966445	1.43778	-1.33965	0.583337	-0.0985155	-0.0224553	0	1	0	0.000340136	4.38798	1	0.170068	2.61881
ADCY8	0.590018	0.642077	1.43778	1.24059	1.25707	-	1.03351	0	0	0	0	5.21731	1	0.0425	2.61881
ADCY9	0.215089	-0.200541	1.43778	1.22935	-	-0.0299917	0.530338	0	1	0	0.000340136	4.38798	1	0.170068	2.61881
ADCYAP1	-0.0123198	-0.769558	-	0.0962355	-0.283323	-0.350746	-0.263942	0	3	0	0.00102041	3.54291	1	0.510204	2.61881
ADCYAP1R1	0.707705	0.0668781	1.44607	0.259084	1.38092	-	0.772131	0	1	0	0.000340136	4.38798	1	0.170068	2.61881
ADD1	1.51225	0.00262978	-	1.15805	0.715212	0.316902	0.74101	1	6	0.000618812	0.00204082	3.0219	1	1.02041	2.61881
ADD2	0.333726	-0.864938	-	0.33097	1.77446	-0.644261	0.185991	0	0	0	0	5.21731	1	0.0425	2.61881
ADD3	0.287071	-0.200541	-	-0.649663	2.33344	-0.298877	0.294287	0	0	0	0	5.21731	1	0.0425	2.61881
ADH1A	-0.488197	-	-0.109774	0.87116	-	-	0.0910629	0	1	0	0.000340136	4.38798	1	0.170068	2.61881
ADH1B	-0.488197	-	-0.109774	0.576446	-	-0.644261	-0.166447	0	1	0	0.000340136	4.38798	1	0.170068	2.61881
ADH1C	-0.488197	-1.03291	-0.109774	1.16488	-	-	-0.116498	0	1	0	0.000340136	4.38798	1	0.170068	2.61881
ADH4	0.025235	-	-0.109774	-	-	-	-0.0422693	0	1	0	0.000340136	4.38798	1	0.170068	2.61881
ADH5	0.182103	0.402246	-0.109774	-1.39603	-0.969609	-0.635516	-0.421096	0	1	0	0.000340136	4.38798	1	0.170068	2.61881
ADH6	-0.488197	-	-0.109774	0.575509	-	-	-0.00748735	0	1	0	0.000340136	4.38798	1	0.170068	2.61881
ADH7	0.025235	0.472995	-0.109774	0.551984	-	-	0.23511	0	1	0	0.000340136	4.38798	1	0.170068	2.61881
ADHFE1	-0.742764	-	-	-	-	-0.644261	-0.693513	1	0	0.000618812	0	5.21731	1	0.0425	2.61881
ADI1	0.0901493	-	-0.109774	-1.14819	-0.168405	-	-0.334056	0	0	0	0	5.21731	1	0.0425	2.61881
ADIG	0.271199	-	-	-	-	-0.644261	-0.186531	0	0	0	0	5.21731	1	0.0425	2.61881
ADIPOQ	1.82649	-0.795363	-0.334788	0.587965	-0.237025	-0.644261	0.0671693	0	0	0	0	5.21731	1	0.0425	2.61881
ADIPOR1	-0.264311	-0.866438	-0.109774	-0.987393	-0.514667	0.316902	-0.40428	0	0	0	0	5.21731	1	0.0425	2.61881
ADIPOR2	-0.960854	-0.479408	-0.109774	0.521	-0.557197	1.47498	-0.0185423	0	1	0	0.000340136	4.38798	1	0.170068	2.61881
ADK	-0.488197	-0.719152	-0.109774	-0.719149	-	-0.255808	-0.458416	0	1	0	0.000340136	4.38798	1	0.170068	2.61881
ADM	1.0696	-0.795363	-	0.624081	0.036723	-0.345735	0.117861	0	1	0	0.000340136	4.38798	1	0.170068	2.61881
ADM2	0.416876	-	-	-0.317005	-	-	0.0499357	3	1	0.00185644	0.000340136	4.38798	1.30852	3.03726	2.61881
ADNP	2.52038	-0.977902	-	-0.869143	0.272754	0.582406	0.3057	0	0	0	0	5.21731	1	0.0425	2.61881
ADNP2	1.69213	-	-	-1.33943	1.18719	-0.607785	0.233026	0	4	0	0.00136054	3.32173	1	0.680272	2.61881
ADO	-0.753823	-	-0.109774	-0.235452	-	3.07918	0.495033	0	0	0	0	5.21731	1	0.0425	2.61881
ADORA1	3.82825	-0.781856	1.44607	0.142575	0.0891553	-0.644261	0.679988	0	0	0	0	5.21731	1	0.0425	2.61881
ADORA2A	1.54668	-0.871852	0.141673	0.876414	1.16364	0.0089781	0.477588	0	1	0	0.000340136	4.38798	1	0.170068	2.61881
ADORA2B	1.28057	-0.93419	0.141673	-0.402925	-0.697547	-0.272335	-0.147459	0	0	0	0	5.21731	1	0.0425	2.61881
ADORA3	1.62207	-0.468711	1.44607	-0.476128	-	-	0.530826	0	0	0	0	5.21731	1	0.0425	2.61881
ADPGK	0.826155	-	-0.109774	-1.35917	-0.323114	-0.326849	-0.258551	1	0	0.000618812	0	5.21731	1	0.0425	2.61881
ADPRH	-0.716646	-0.200541	-	-0.586958	-0.195986	1.03475	-0.133077	0	0	0	0	5.21731	1	0.0425	2.61881
ADPRHL1	-0.716646	-	-	-	-	-0.644261	-0.680454	0	0	0	0	5.21731	1	0.0425	2.61881
ADPRHL2	-0.753823	-	-	-	-0.322839	-0.492841	-0.523168	0	0	0	0	5.21731	1	0.0425	2.61881
ADRA1A	1.84204	-0.977902	1.73319	1.41054	1.20348	-0.644261	0.761182	0	0	0	0	5.21731	1	0.0425	2.61881
ADRA1B	1.77656	-0.734392	1.73319	-0.64418	1.93512	-0.644261	0.57034	0	0	0	0	5.21731	1	0.0425	2.61881
ADRA1D	0.656755	-0.468711	1.73319	1.58408	1.23918	0.593039	0.889591	0	0	0	0	5.21731	1	0.0425	2.61881
ADRA2A	0.305768	0.402246	1.44607	0.596266	-4.88e-06	0.97563	0.620996	0	0	0	0	5.21731	1	0.0425	2.61881
ADRA2B	0.699405	-0.468711	1.44607	-0.66393	0.38874	1.77624	0.529635	0	0	0	0	5.21731	1	0.0425	2.61881
ADRA2C	0.485684	-0.977902	-	1.69312	0.408755	-0.197704	0.28239	1	5	0.000618812	0.00170068	3.15461	1	0.85034	2.61881
ADRB1	1.75923	-0.977902	1.67631	1.45971	1.94675	0.0900896	0.992364	0	0	0	0	5.21731	1	0.0425	2.61881
ADRB2	2.71816	-0.468711	1.67631	-0.319972	2.6905	-0.0962467	1.03334	0	0	0	0	5.21731	1	0.0425	2.61881
ADRB3	1.10267	0.402246	1.67631	-0.472982	1.24532	-0.635516	0.55301	0	0	0	0	5.21731	1	0.0425	2.61881
ADRBK1	1.47985	0.626952	-0.109774	-1.38346	1.04735	1.31849	0.496568	0	0	0	0	5.21731	1	0.0425	2.61881
ADRBK2	-0.907527	-0.200541	-0.109774	0.497837	-0.165816	-0.436165	-0.220331	2	11	0.00123762	0.0037415	2.61252	1	1.87075	2.61881
ADRM1	-0.273331	-0.771868	-	-1.26087	-0.53068	-	-0.709188	0	0	0	0	5.21731	1	0.0425	2.61881
ADSL	0.797203	-	-0.109774	-1.25255	0.0187741	-	-0.136586	0	0	0	0	5.21731	1	0.0425	2.61881
ADSS	-0.246299	-	-0.109774	-1.08356	-0.961135	-0.644261	-0.609005	1	1	0.000618812	0.000340136	4.38798	1	0.170068	2.61881
ADSSL1	-0.488197	-	-0.109774	-	0.265808	-	-0.110721	0	0	0	0	5.21731	1	0.0425	2.61881
AEBP1	0.0126626	0.626952	-	0.857814	1.67726	-	0.793673	0	1	0	0.000340136	4.38798	1	0.170068	2.61881
AEBP2	-0.800685	1.09318	-	-	-0.553671	0.950132	0.17224	0	0	0	0	5.21731	1	0.0425	2.61881
AEN	0.408143	-	-	-0.391269	-	-0.644261	-0.209129	0	0	0	0	5.21731	1	0.0425	2.61881
AES	-0.333223	0.089187	-	-0.548272	2.223	-0.644261	0.157286	0	0	0	0	5.21731	1	0.0425	2.61881
AFAP1	-0.137942	-	-	1.56826	1.97277	0.0113581	0.853612	1	4	0.000618812	0.00136054	3.32173	1	0.680272	2.61881
AFAP1-AS1	-	-	-	-	-	-	-	1	4	0.000618812	0.00136054	3.32173	1	0.680272	2.61881
AFAP1L1	-0.0275811	-	-	-	1.14513	-0.644261	0.157763	0	0	0	0	5.21731	1	0.0425	2.61881
AFAP1L2	-0.126668	-	-	-	1.2146	0.169613	0.419181	0	0	0	0	5.21731	1	0.0425	2.61881
AFF1	-0.335549	-0.758145	-	-1.36916	1.61746	-0.492293	-0.267537	0	0	0	0	5.21731	1	0.0425	2.61881
AFF2	0.365635	-0.481832	-	0.526142	1.01082	0.907398	0.465633	3	0	0.00185644	0	5.21731	3.99642	3.10325	2.61881
AFF3	0.112533	-	-	-0.444296	1.24648	-0.518161	0.0991401	1	2	0.000618812	0.000680272	3.85978	1	0.340136	2.61881
AFF4	0.598555	-0.468711	-	-0.513295	0.02733	0.440552	0.0168862	0	0	0	0	5.21731	1	0.0425	2.61881
AFG3L1P	-	-	-	-	-	-	-	0	0	0	0	5.21731	1	0.0425	2.61881
AFG3L2	0.685851	-0.757411	-	-0.692221	0.600089	-	-0.0409229	0	1	0	0.000340136	4.38798	1	0.170068	2.61881
AFM	-0.907462	-	-	0.471814	-	3.07376	0.879372	0	1	0	0.000340136	4.38798	1	0.170068	2.61881
AFMID	0.577882	-	-4.9625	-	-	-	-2.19231	0	0	0	0	5.21731	1	0.0425	2.61881
AFP	-0.210446	-0.468711	-	-0.414662	-0.871658	-0.644261	-0.521948	0	1	0	0.000340136	4.38798	1	0.170068	2.61881
AFTPH	-0.836777	-	-	-1.02083	0.313621	-0.184004	-0.431996	0	0	0	0	5.21731	1	0.0425	2.61881
AGA	0.577882	-0.20866	-0.109774	-1.36083	-0.285863	-	-0.27745	0	1	0	0.000340136	4.38798	1	0.170068	2.61881
AGAP1	-0.887383	-	-0.109774	0.213294	-0.438329	-	-0.305548	0	1	0	0.000340136	4.38798	1	0.170068	2.61881
AGAP11	-0.847578	-	-	-	-	-	-0.847578	0	1	0	0.000340136	4.38798	1	0.170068	2.61881
AGAP2	0.150226	1.09318	-0.109774	0.180493	0.904487	-	0.443723	0	1	0	0.000340136	4.38798	1	0.170068	2.61881
AGAP3	-1.01786	-	-	-	1.21124	-	0.0966897	0	1	0	0.000340136	4.38798	1	0.170068	2.61881
AGAP4	-0.847578	-	-	-	-	-	-0.847578	0	0	0	0	5.21731	1	0.0425	2.61881
AGAP5	-0.847578	-	-	-	-	-	-0.847578	0	0	0	0	5.21731	1	0.0425	2.61881
AGAP6	-0.847578	-	-	-	-	-	-0.847578	0	0	0	0	5.21731	1	0.0425	2.61881
AGAP7	-0.847578	-	-	-	-	-	-0.847578	0	0	0	0	5.21731	1	0.0425	2.61881
AGAP8	-0.847578	-	-	-	-	-	-0.847578	0	0	0	0	5.21731	1	0.0425	2.61881
AGAP9	-0.847578	-	-	-	-	-	-0.847578	0	1	0	0.000340136	4.38798	1	0.170068	2.61881
AGBL1	-0.488197	-	-	-	-	-	-0.488197	0	0	0	0	5.21731	1	0.0425	2.61881
AGBL2	-0.335549	-	-	-1.08471	-0.958588	-0.644261	-0.755778	0	0	0	0	5.21731	1	0.0425	2.61881
AGBL3	-0.335549	-	-	-	-	-	-0.335549	0	0	0	0	5.21731	1	0.0425	2.61881
AGBL4	-0.488197	-	-	-	-	-	-0.488197	0	0	0	0	5.21731	1	0.0425	2.61881
AGBL5	-0.488197	-	-	0.502246	-	-0.644261	-0.210071	0	0	0	0	5.21731	1	0.0425	2.61881
AGER	2.32872	-0.93419	-	-0.421719	0.737805	-	0.427655	0	0	0	0	5.21731	1	0.0425	2.61881
AGFG1	1.50073	-0.468711	-	-0.860845	-0.556089	-	-0.0962292	0	0	0	0	5.21731	1	0.0425	2.61881
AGFG2	-0.847578	-	-	0.172191	-0.0617828	-	-0.245723	0	0	0	0	5.21731	1	0.0425	2.61881
AGGF1	-0.0142471	-	-	-0.431683	-0.963038	0.102532	-0.326609	0	1	0	0.000340136	4.38798	1	0.170068	2.61881
AGK	-1.01786	-	-0.109774	-0.433985	-0.56279	0.433227	-0.338237	0	0	0	0	5.21731	1	0.0425	2.61881
AGL	0.290387	-	-0.109774	1.47693	3.41334	-0.0146652	1.01125	0	0	0	0	5.21731	1	0.0425	2.61881
AGMAT	0.577882	-	-5.61267	-	-	-0.644261	-1.89302	1	0	0.000618812	0	5.21731	1	0.0425	2.61881
AGMO	-0.488197	-	-	-	-	-	-0.488197	2	2	0.00123762	0.000680272	3.85978	1	0.340136	2.61881
AGPAT1	0.395172	-	-0.109774	1.58915	-	-0.565932	0.327155	0	0	0	0	5.21731	1	0.0425	2.61881
AGPAT2	0.120883	-0.882362	-0.109774	-0.733731	-	-	-0.401246	0	1	0	0.000340136	4.38798	1	0.170068	2.61881
AGPAT3	-0.246299	-	-0.109774	-0.731157	-	-0.319375	-0.351651	0	4	0	0.00136054	3.32173	1	0.680272	2.61881
AGPAT4	-0.488197	-	-0.109774	0.547281	0.982524	1.28794	0.443954	1	0	0.000618812	0	5.21731	2.82037	1.09844	2.61881
AGPAT5	-0.488197	-0.200541	-	-0.311611	-0.0302486	-0.446516	-0.295423	2	4	0.00123762	0.00136054	3.32173	1	0.680272	2.61881
AGPAT6	0.406554	0.402246	-0.109774	-	0.202661	-	0.225422	0	0	0	0	5.21731	1	0.0425	2.61881
AGPAT9	-0.488197	-	-0.109774	-	-	-0.644261	-0.414078	0	0	0	0	5.21731	1	0.0425	2.61881
AGPHD1	-0.753823	-	-	-	-	-	-0.753823	0	0	0	0	5.21731	1	0.0425	2.61881
AGPS	-0.488197	-0.468711	-0.109774	-1.09718	-0.514499	2.51626	-0.0270157	0	0	0	0	5.21731	1	0.0425	2.61881
AGR2	-0.219426	-0.468711	-	-0.256485	-0.617336	0.938142	-0.124763	0	0	0	0	5.21731	1	0.0425	2.61881
AGR3	-0.902574	-	-	-	0.431912	-	-0.235331	1	0	0.000618812	0	5.21731	1	0.0425	2.61881
AGRN	1.39119	-0.787713	-0.109774	1.86131	3.56997	-0.197704	0.954546	3	4	0.00185644	0.00136054	3.32173	2.6969	5.15697	2.61881
AGRP	2.78374	0.404156	-0.109774	-0.842263	-0.234756	-0.644261	0.22614	0	0	0	0	5.21731	1	0.0425	2.61881
AGSK1	-	-	-	-	-	-	-	0	0	0	0	5.21731	1	0.0425	2.61881
AGT	0.51893	-0.733549	-0.109774	0.135488	0.504776	-0.644261	-0.0547316	0	1	0	0.000340136	4.38798	1	0.170068	2.61881
AGTPBP1	3.72358	-0.957473	-	-0.29553	-0.739491	-0.185271	0.309163	0	0	0	0	5.21731	1	0.0425	2.61881
AGTR1	0.75608	-	0.141673	0.689045	-0.763767	-	0.205758	0	0	0	0	5.21731	1	0.0425	2.61881
AGTR2	1.21304	-0.922526	1.44607	0.571571	-0.279709	-0.644261	0.230698	0	1	0	0.000340136	4.38798	1	0.170068	2.61881
AGTRAP	0.0687412	-	-	-	0.636787	0.672112	0.459213	0	0	0	0	5.21731	1	0.0425	2.61881
AGXT	3.19406	0.402246	-4.37962	0.281866	0.362811	-	-0.0277261	1	2	0.000618812	0.000680272	3.85978	1	0.340136	2.61881
AGXT2	-0.488197	-	-4.37962	-	-	-0.644261	-1.83736	0	0	0	0	5.21731	1	0.0425	2.61881
AGXT2L1	0.577882	-	-	1.82669	0.95352	-0.644261	0.678457	0	0	0	0	5.21731	1	0.0425	2.61881
AGXT2L2	-0.753823	-	-	-	-	-	-0.753823	0	0	0	0	5.21731	1	0.0425	2.61881
AHCTF1	-0.882257	-1.03291	-	-0.99927	-0.523745	0.200985	-0.647438	0	1	0	0.000340136	4.38798	1	0.170068	2.61881
AHCY	0.577882	-	-0.109774	-0.535432	-0.889966	1.57179	0.1229	0	0	0	0	5.21731	1	0.0425	2.61881
AHCYL1	0.639011	-	-0.109774	1.53113	-0.100194	0.184419	0.428919	0	0	0	0	5.21731	1	0.0425	2.61881
AHCYL2	-0.716646	-	-0.109774	1.30042	-0.988464	0.86995	0.0710973	0	0	0	0	5.21731	1	0.0425	2.61881
AHDC1	-0.902574	-	-	1.28091	-0.451863	-0.441087	-0.128653	0	0	0	0	5.21731	1	0.0425	2.61881
AHI1	1.20269	-0.719152	-	1.30639	-0.57897	0.208161	0.283823	6	7	0.00371287	0.00238095	2.91286	2.04117	6.98421	2.61881
AHNAK	-0.00493298	-0.468711	-	-1.13874	-0.9306	-0.564306	-0.621458	0	0	0	0	5.21731	1	0.0425	2.61881
AHNAK2	-0.413637	-	-	1.43162	-	-0.644261	0.124574	1	0	0.000618812	0	5.21731	1.54821	1.02762	2.61881
AHR	0.913559	0.448031	-	-0.31822	-0.937667	-0.447798	-0.068419	0	0	0	0	5.21731	1	0.0425	2.61881
AHRR	-0.488197	-0.200541	-	-	-0.534364	-0.644261	-0.466841	1	2	0.000618812	0.000680272	3.85978	1	0.340136	2.61881
AHSA1	-0.488197	-	-	-1.03413	-0.997804	-	-0.840042	0	0	0	0	5.21731	1	0.0425	2.61881
AHSA2	-0.847578	-	-	-	-0.796064	-0.644261	-0.762634	0	0	0	0	5.21731	1	0.0425	2.61881
AHSG	0.606472	1.09318	-	0.447177	0.712782	-0.644261	0.443071	0	0	0	0	5.21731	1	0.0425	2.61881
AHSP	-0.202378	0.626952	-	-	-0.593601	-	-0.0563421	0	0	0	0	5.21731	1	0.0425	2.61881
AICDA	-0.147748	-0.468711	-0.109774	-0.4329	-0.945819	0.672112	-0.238806	0	0	0	0	5.21731	1	0.0425	2.61881
AIDA	0.0194319	-	-	-0.348579	-	0.421009	0.0306204	0	0	0	0	5.21731	1	0.0425	2.61881
AIF1	0.351884	-	-	-0.924935	-0.355376	-	-0.309476	1	0	0.000618812	0	5.21731	1	0.0425	2.61881
AIF1L	-0.185159	-	-	-	0.602396	-	0.208618	0	0	0	0	5.21731	1	0.0425	2.61881
AIFM1	1.97533	-0.788946	-0.109774	-0.191894	-0.423341	-	0.0922744	0	0	0	0	5.21731	1	0.0425	2.61881
AIFM2	-0.488197	-0.200541	-	-	-	-0.492841	-0.39386	0	0	0	0	5.21731	1	0.0425	2.61881
AIFM3	1.19297	-	-	-	-	-0.644261	0.274355	7	45	0.00433168	0.0153061	1.89242	1	7.65306	2.61881
AIG1	-0.902574	-	-	-	-	-	-0.902574	1	0	0.000618812	0	5.21731	1	0.0425	2.61881
AIM1	-0.847578	-	-	-1.3581	-0.517258	-0.644261	-0.841799	0	0	0	0	5.21731	1	0.0425	2.61881
AIM1L	-	-	-	-0.657365	-	-0.644261	-0.650813	0	0	0	0	5.21731	1	0.0425	2.61881
AIM2	0.18328	1.09318	-0.109774	0.268116	-	-	0.358701	0	0	0	0	5.21731	1	0.0425	2.61881
AIMP1	0.253852	-0.0205468	-	-	-0.927156	-	-0.231283	0	0	0	0	5.21731	1	0.0425	2.61881
AIMP2	0.438449	-0.200541	-	-	-0.903756	-	-0.221949	0	0	0	0	5.21731	1	0.0425	2.61881
AIP	-0.844231	-0.468711	-	-1.29696	-0.740355	-0.644261	-0.798904	0	0	0	0	5.21731	1	0.0425	2.61881
AIPL1	0.286699	-0.468711	-	1.45319	-0.344856	-	0.231581	1	0	0.000618812	0	5.21731	1.99506	1.05135	2.61881
AIRE	-0.246299	0.448031	-0.109774	-1.13864	-0.405895	-	-0.290515	0	4	0	0.00136054	3.32173	1	0.680272	2.61881
AJAP1	-0.143179	-	-	-0.281924	-0.402125	0.879776	0.0131369	1	2	0.000618812	0.000680272	3.85978	1	0.340136	2.61881
AK1	-0.246299	0.402246	-0.109774	1.14862	0.00223685	-0.456773	0.123376	0	0	0	0	5.21731	1	0.0425	2.61881
AK2	-0.488197	-	-0.109774	-0.280466	-0.970228	-0.644261	-0.498585	0	0	0	0	5.21731	1	0.0425	2.61881
AK3	0.0592618	-	-0.109774	-	-	-0.0649091	-0.0384737	0	4	0	0.00136054	3.32173	1	0.680272	2.61881
AK4	1.02428	-	-0.109774	-	-	-	0.457254	0	0	0	0	5.21731	1	0.0425	2.61881
AK5	-1.01786	-	-0.109774	1.87227	-0.726612	-0.644261	-0.125249	0	0	0	0	5.21731	1	0.0425	2.61881
AK7	1.92001	-	-0.109774	-	-	-0.644261	0.38866	0	1	0	0.000340136	4.38798	1	0.170068	2.61881
AK8	-0.753823	-	-	-	-	-	-0.753823	0	0	0	0	5.21731	1	0.0425	2.61881
AKAP1	0.778561	-0.977902	-	0.608997	1.00931	-0.0664165	0.27051	0	0	0	0	5.21731	1	0.0425	2.61881
AKAP10	0.173839	1.14434	-	-1.00136	-0.0620767	-0.399152	-0.0288837	0	2	0	0.000680272	3.85978	1	0.340136	2.61881
AKAP11	-0.157275	-	-	0.139061	-0.24164	-0.115945	-0.0939498	0	0	0	0	5.21731	1	0.0425	2.61881
AKAP12	-0.844231	-0.770755	-	1.27154	1.0373	-0.551975	0.0283763	0	2	0	0.000680272	3.85978	1	0.340136	2.61881
AKAP13	-1.01786	0.626952	-	-1.1675	-0.961283	0.798248	-0.344289	0	0	0	0	5.21731	1	0.0425	2.61881
AKAP14	0.45582	-	-	-	0.585694	-	0.520757	0	0	0	0	5.21731	1	0.0425	2.61881
AKAP17A	-1.01786	-	-	-	-	-	-1.01786	0	1	0	0.000340136	4.38798	1	0.170068	2.61881
AKAP2	0.690577	-	-	-	0.999838	0.574209	0.754875	0	0	0	0	5.21731	1	0.0425	2.61881
AKAP3	0.0130041	-	-	-0.766854	-0.285257	-0.644261	-0.420842	0	0	0	0	5.21731	1	0.0425	2.61881
AKAP4	1.06198	2.56139	-	0.608606	0.363275	-	1.14881	0	0	0	0	5.21731	1	0.0425	2.61881
AKAP5	0.717761	-0.733388	-	1.20962	3.52738	0.041077	0.95249	0	0	0	0	5.21731	1	0.0425	2.61881
AKAP6	1.95772	3.04847	-	1.82559	1.05304	0.17125	1.61121	0	0	0	0	5.21731	1	0.0425	2.61881
AKAP7	0.826524	-	-	-0.325614	-0.632361	-0.610289	-0.185435	0	0	0	0	5.21731	1	0.0425	2.61881
AKAP8	-1.01786	-0.200541	-	-1.36395	-0.701656	-	-0.821002	0	0	0	0	5.21731	1	0.0425	2.61881
AKAP8L	-0.335549	-	-	0.433777	0.697943	-	0.26539	0	1	0	0.000340136	4.38798	1	0.170068	2.61881
AKAP9	0.26079	-	-	0.758874	-0.236222	-0.597968	0.0463684	0	0	0	0	5.21731	1	0.0425	2.61881
AKD1	-0.716646	-	-	-	0.291305	-	-0.212671	0	2	0	0.000680272	3.85978	1	0.340136	2.61881
AKIP1	-0.753823	-	-	-	-	-	-0.753823	0	1	0	0.000340136	4.38798	1	0.170068	2.61881
AKIRIN1	-0.413637	-0.200541	-	-1.24271	-	0.0838717	-0.443255	0	0	0	0	5.21731	1	0.0425	2.61881
AKIRIN2	-0.273285	-0.200541	-	-	-0.9101	2.90523	0.380325	0	0	0	0	5.21731	1	0.0425	2.61881
AKIRIN2-AS1	-	-	-	-	-	-	-	0	0	0	0	5.21731	1	0.0425	2.61881
AKNA	-0.488197	-	-	-	1.00167	0.551175	0.354881	0	0	0	0	5.21731	1	0.0425	2.61881
AKNAD1	-0.413637	-	-	-	-	-	-0.413637	0	0	0	0	5.21731	1	0.0425	2.61881
AKR1A1	-0.269974	-0.468711	-0.109774	-1.20151	-0.607263	-	-0.531447	0	0	0	0	5.21731	1	0.0425	2.61881
AKR1B1	0.025235	-0.468711	-0.109774	-0.600122	-0.966638	-0.644261	-0.460712	0	0	0	0	5.21731	1	0.0425	2.61881
AKR1B10	0.112533	-	-0.109774	-0.69246	-0.445153	-	-0.283713	0	0	0	0	5.21731	1	0.0425	2.61881
AKR1B15	-0.902574	-	-	-	-	-	-0.902574	0	0	0	0	5.21731	1	0.0425	2.61881
AKR1C1	0.686797	-	-0.109774	-	0.0644107	-	0.213811	0	1	0	0.000340136	4.38798	1	0.170068	2.61881
AKR1C2	-0.181549	-	-0.109774	0.581107	-	-	0.0965948	0	1	0	0.000340136	4.38798	1	0.170068	2.61881
AKR1C3	0.381042	0.402246	-0.109774	-0.285165	-0.832461	-	-0.0888223	0	1	0	0.000340136	4.38798	1	0.170068	2.61881
AKR1C4	1.40785	-	-0.109774	0.738725	-	-	0.678935	0	1	0	0.000340136	4.38798	1	0.170068	2.61881
AKR1CL1	-0.753823	-	-	-	-	-	-0.753823	0	1	0	0.000340136	4.38798	1	0.170068	2.61881
AKR1D1	0.0592618	-	-0.109774	0.602017	-	-0.644261	-0.023189	0	0	0	0	5.21731	1	0.0425	2.61881
AKR1E2	-0.753823	-	-	-	-	-	-0.753823	0	0	0	0	5.21731	1	0.0425	2.61881
AKR7A2	-0.488197	-	-	-1.31688	-0.877056	-	-0.894046	1	0	0.000618812	0	5.21731	1	0.0425	2.61881
AKR7A2P1	-	-	-	-	-	-	-	0	0	0	0	5.21731	1	0.0425	2.61881
AKR7A3	-0.488197	-	-	-0.188747	-0.317483	-	-0.331476	1	0	0.000618812	0	5.21731	1	0.0425	2.61881
AKR7L	-0.902574	-	-	-	-	-	-0.902574	1	0	0.000618812	0	5.21731	1	0.0425	2.61881
AKT1	1.38907	-0.957272	1.02305	-1.16465	-0.996664	0.63594	-0.0117546	1	0	0.000618812	0	5.21731	1	0.0425	2.61881
AKT1S1	-0.0159061	-	-	-	-0.79069	-0.644261	-0.483619	0	0	0	0	5.21731	1	0.0425	2.61881
AKT2	1.41041	-0.468711	1.02305	-1.02453	-0.996204	0.48172	0.0709565	0	0	0	0	5.21731	1	0.0425	2.61881
AKT3	-0.898499	3.31871	1.02305	5.18416	-0.484926	-0.644261	1.24971	2	2	0.00123762	0.000680272	3.85978	3.44381	3.64068	2.61881
AKTIP	-0.882196	-	-	1.53685	-0.98438	-0.644261	-0.243497	0	1	0	0.000340136	4.38798	1	0.170068	2.61881
ALAD	-0.488197	-	-0.109774	0.382729	-	2.17559	0.490088	0	0	0	0	5.21731	1	0.0425	2.61881
ALAS1	-0.488197	-0.0205468	-4.37962	0.529167	-0.288981	-	-0.929635	0	0	0	0	5.21731	1	0.0425	2.61881
ALAS2	0.466764	0.402246	-4.37962	0.379632	1.188	-0.644261	-0.431206	0	0	0	0	5.21731	1	0.0425	2.61881
ALB	1.2198	-0.200541	-	0.512125	0.601334	-	0.533179	0	1	0	0.000340136	4.38798	1	0.170068	2.61881
ALCAM	0.236824	-1.03291	-0.109774	1.24975	-0.89525	0.169417	-0.0636559	0	1	0	0.000340136	4.38798	1	0.170068	2.61881
ALDH16A1	-0.902574	-	-	-	-0.516863	-	-0.709718	0	0	0	0	5.21731	1	0.0425	2.61881
ALDH18A1	0.577882	-	-5.61267	-0.478815	-0.69793	2.17559	-0.807188	0	0	0	0	5.21731	1	0.0425	2.61881
ALDH1A1	-0.488197	-0.0205468	-0.109774	-0.499873	-0.886588	-	-0.400996	0	2	0	0.000680272	3.85978	1	0.340136	2.61881
ALDH1A2	1.3012	-0.856333	-0.109774	0.484845	-0.588754	-0.296569	-0.0108969	1	2	0.000618812	0.000680272	3.85978	1	0.340136	2.61881
ALDH1A3	4.67281	-0.468711	-6.60499	1.2285	-	1.13821	-0.00683606	0	2	0	0.000680272	3.85978	1	0.340136	2.61881
ALDH1B1	-0.335549	-	-5.58761	-0.0966384	-	-0.644261	-1.66601	1	0	0.000618812	0	5.21731	1	0.0425	2.61881
ALDH1L1	1.3938	-	-0.109774	0.57321	-	-	0.61908	0	1	0	0.000340136	4.38798	1	0.170068	2.61881
ALDH1L2	1.62394	-	-0.109774	-	-	-	0.757082	0	0	0	0	5.21731	1	0.0425	2.61881
ALDH2	3.67344	-0.0205468	-5.58761	0.963414	-0.848808	-	-0.364022	0	0	0	0	5.21731	1	0.0425	2.61881
ALDH3A1	1.18635	-0.200541	-6.60499	-0.410592	-	-	-1.50744	0	2	0	0.000680272	3.85978	1	0.340136	2.61881
ALDH3A2	0.611427	-	-5.58761	-0.670478	-0.653072	-0.644261	-1.3888	0	4	0	0.00136054	3.32173	1	0.680272	2.61881
ALDH3B1	-0.488197	-	-6.60499	1.18936	-	-	-1.96794	0	0	0	0	5.21731	1	0.0425	2.61881
ALDH3B2	-0.716646	-	-6.60499	0.538939	-	-	-2.2609	0	0	0	0	5.21731	1	0.0425	2.61881
ALDH4A1	0.577882	-	-5.61267	1.50773	-	-0.644261	-1.04283	1	0	0.000618812	0	5.21731	1	0.0425	2.61881
ALDH5A1	1.70027	2.92745	-0.109774	1.20485	-0.864076	-0.644261	0.70241	0	0	0	0	5.21731	1	0.0425	2.61881
ALDH6A1	0.524359	-	-0.109774	1.69598	-0.634029	-0.644261	0.166454	0	0	0	0	5.21731	1	0.0425	2.61881
ALDH7A1	1.60553	-0.200541	-5.39235	1.50514	-0.930821	-	-0.68261	0	2	0	0.000680272	3.85978	1	0.340136	2.61881
ALDH8A1	0.025235	-	-	0.418624	-	-0.644261	-0.0668008	0	0	0	0	5.21731	1	0.0425	2.61881
ALDH9A1	2.26556	-	-5.58761	-0.930676	-0.652644	-	-1.22634	0	0	0	0	5.21731	1	0.0425	2.61881
ALDOA	0.974797	-	-0.109774	1.33485	-0.96797	-0.644261	0.117528	8	7	0.0049505	0.00238095	2.91286	1.61041	8.40755	2.61881
ALDOB	2.7703	-	-0.109774	1.46203	-0.929028	-	0.798381	0	0	0	0	5.21731	1	0.0425	2.61881
ALDOC	1.71311	-	-0.109774	0.119346	1.37242	-0.644261	0.490167	0	0	0	0	5.21731	1	0.0425	2.61881
ALG1	-0.488197	-	-0.109774	-	-	-	-0.298986	0	1	0	0.000340136	4.38798	1	0.170068	2.61881
ALG10	-0.488197	-	-0.109774	-	0.149975	-	-0.149332	0	0	0	0	5.21731	1	0.0425	2.61881
ALG10B	-0.246299	-	-0.109774	-	0.00338207	0.782973	0.107571	0	0	0	0	5.21731	1	0.0425	2.61881
ALG11	-0.488197	-	-0.109774	-	-0.574319	-	-0.390763	0	0	0	0	5.21731	1	0.0425	2.61881
ALG12	-0.488197	-	-0.109774	-1.01892	-	-	-0.538963	3	1	0.00185644	0.000340136	4.38798	1	0.170068	2.61881
ALG13	-0.488197	1.80137	-0.109774	-1.09669	5.95162	-0.644261	0.902346	0	0	0	0	5.21731	1	0.0425	2.61881
ALG14	-0.0324103	-	-0.109774	-	-	-	-0.071092	0	0	0	0	5.21731	1	0.0425	2.61881
ALG1L	-0.902574	-	-	-	-	-	-0.902574	0	1	0	0.000340136	4.38798	1	0.170068	2.61881
ALG1L2	-0.902574	-	-	-	-	-	-0.902574	0	0	0	0	5.21731	1	0.0425	2.61881
ALG2	1.62013	-	-0.109774	-	0.354311	-0.644261	0.305102	0	0	0	0	5.21731	1	0.0425	2.61881
ALG3	-0.488197	-	-0.109774	-1.0257	-	-	-0.541225	0	0	0	0	5.21731	1	0.0425	2.61881
ALG5	0.112533	-1.03291	-0.109774	-1.38114	-	-	-0.602821	0	0	0	0	5.21731	1	0.0425	2.61881
ALG6	-0.488197	-	-0.109774	-1.37081	-	-	-0.656261	0	0	0	0	5.21731	1	0.0425	2.61881
ALG8	-0.488197	-	-0.109774	-1.1162	-	-	-0.571391	1	1	0.000618812	0.000340136	4.38798	1	0.170068	2.61881
ALG9	-0.488197	-	-0.109774	-1.19679	-0.548571	0.116426	-0.44538	0	0	0	0	5.21731	1	0.0425	2.61881
ALK	0.605062	-	-	1.6867	-0.868922	-0.644261	0.194644	0	0	0	0	5.21731	1	0.0425	2.61881
ALKBH1	-0.488197	-0.795363	-	-0.747365	-0.555359	-0.635516	-0.64436	0	0	0	0	5.21731	1	0.0425	2.61881
ALKBH2	-0.488197	-0.200541	-	-	-	-	-0.344369	0	0	0	0	5.21731	1	0.0425	2.61881
ALKBH3	-0.488197	-0.200541	-	-	-	-	-0.344369	0	0	0	0	5.21731	1	0.0425	2.61881
ALKBH4	-0.753823	-	-	1.53251	-	-	0.389342	0	0	0	0	5.21731	1	0.0425	2.61881
ALKBH5	-0.902574	-	-	-	-	1.18401	0.140719	0	2	0	0.000680272	3.85978	1	0.340136	2.61881
ALKBH6	-0.753823	-	-	-	-	-	-0.753823	0	0	0	0	5.21731	1	0.0425	2.61881
ALKBH7	-0.753823	-	-	-	-	-	-0.753823	0	0	0	0	5.21731	1	0.0425	2.61881
ALKBH8	-0.488197	-0.200541	-	-	-	-0.644261	-0.444333	0	0	0	0	5.21731	1	0.0425	2.61881
ALLC	-0.902574	-	-0.109774	0.350704	-	-	-0.220548	0	0	0	0	5.21731	1	0.0425	2.61881
ALMS1	0.873293	-0.971145	-	1.29617	-0.159946	-0.644261	0.0788226	1	0	0.000618812	0	5.21731	1.35045	1.01748	2.61881
ALMS1P	-	-	-	-	-	-	-	0	0	0	0	5.21731	1	0.0425	2.61881
ALOX12	0.867686	-0.977902	-0.109774	-0.478245	1.17273	-0.644261	-0.0282942	1	0	0.000618812	0	5.21731	1	0.0425	2.61881
ALOX12B	-0.135595	2.56139	-0.109774	-0.458445	1.01463	-	0.57444	0	1	0	0.000340136	4.38798	1	0.170068	2.61881
ALOX12P2	-	-	-	0.532124	-	-	0.532124	1	0	0.000618812	0	5.21731	3.14039	1.11799	2.61881
ALOX15	0.0126626	-0.686943	-0.109774	1.32755	-	-	0.135874	1	1	0.000618812	0.000340136	4.38798	1.45251	1.1014	2.61881
ALOX15B	0.120883	-	-0.109774	0.85209	-	-0.644261	0.0547346	0	1	0	0.000340136	4.38798	1	0.170068	2.61881
ALOX5	1.43694	-0.468711	-0.109774	-0.761186	0.54516	-	0.128485	0	0	0	0	5.21731	1	0.0425	2.61881
ALOX5AP	1.38097	2.56139	-	-0.892493	-0.0400252	-	0.75246	0	0	0	0	5.21731	1	0.0425	2.61881
ALOXE3	-0.716646	-	-	1.15174	-	-0.644261	-0.069723	0	1	0	0.000340136	4.38798	1	0.170068	2.61881
ALPI	-0.246299	-	-0.109774	0.396954	-0.302519	-	-0.0654093	0	0	0	0	5.21731	1	0.0425	2.61881
ALPK1	-0.902574	-	-	-	-	-0.644261	-0.773418	0	1	0	0.000340136	4.38798	1	0.170068	2.61881
ALPK2	-0.902574	-	-	-	-	-0.644261	-0.773418	0	1	0	0.000340136	4.38798	1	0.170068	2.61881
ALPK3	-0.177079	-	-	-0.779186	-	2.31366	0.452465	0	1	0	0.000340136	4.38798	1	0.170068	2.61881
ALPL	0.942248	-0.929395	-0.109774	0.566804	-0.848412	-0.463338	-0.140311	0	0	0	0	5.21731	1	0.0425	2.61881
ALPP	0.0851741	-	-0.109774	0.587065	-0.0343251	-	0.132035	0	0	0	0	5.21731	1	0.0425	2.61881
ALPPL2	-0.246299	1.80137	-0.109774	-0.975464	-0.0288328	-	0.0881997	0	0	0	0	5.21731	1	0.0425	2.61881
ALS2	1.60672	-0.749195	-0.109774	-	-0.751211	-0.520985	-0.10489	0	1	0	0.000340136	4.38798	1	0.170068	2.61881
ALS2CL	0.965021	-	-	0.155027	-0.497651	-	0.207466	0	2	0	0.000680272	3.85978	1	0.340136	2.61881
ALS2CR11	-	-	-	-	0.157486	1.14803	0.652757	0	1	0	0.000340136	4.38798	1	0.170068	2.61881
ALS2CR12	-0.335549	-	-	-	1.20769	0.198096	0.356745	0	1	0	0.000340136	4.38798	1	0.170068	2.61881
ALS2CR8	-0.753823	-1.03291	-	-0.0233905	-0.935815	-0.399152	-0.629017	0	1	0	0.000340136	4.38798	1	0.170068	2.61881
ALX1	0.327274	0.0639565	-	-0.650425	-0.763633	-0.644261	-0.333418	0	0	0	0	5.21731	1	0.0425	2.61881
ALX3	0.112533	-0.200541	-	-0.125608	-	-0.644261	-0.214469	3	2	0.00185644	0.000680272	3.85978	1	0.340136	2.61881
ALX4	-0.275452	-0.468711	-	-0.782478	-0.177819	-0.644261	-0.469744	0	0	0	0	5.21731	1	0.0425	2.61881
AMAC1	-	-	-	-	-	-	-	0	0	0	0	5.21731	1	0.0425	2.61881
AMAC1L2	-	-	-	-	-	-	-	0	1	0	0.000340136	4.38798	1	0.170068	2.61881
AMAC1L3	-	-	-	-	-	-	-	0	1	0	0.000340136	4.38798	1	0.170068	2.61881
AMACR	-0.488197	-0.468711	-0.109774	-0.0103953	-	-	-0.269269	0	0	0	0	5.21731	1	0.0425	2.61881
AMBN	-0.135595	0.402246	-	1.49355	-	1.01137	0.692891	0	1	0	0.000340136	4.38798	1	0.170068	2.61881
AMBP	0.897693	2.56139	-	-0.313698	1.00343	-	1.0372	0	0	0	0	5.21731	1	0.0425	2.61881
AMBRA1	0.302078	-0.468711	-	0.587812	-0.413239	-0.197704	-0.0379526	0	0	0	0	5.21731	1	0.0425	2.61881
AMD1	0.577882	-0.0205468	-5.61267	-1.33291	-	0.35958	-1.20573	0	0	0	0	5.21731	1	0.0425	2.61881
AMDHD1	0.577882	-	-6.60499	-	-	-	-3.01355	0	0	0	0	5.21731	1	0.0425	2.61881
AMDHD2	-0.716646	-	-0.109774	-0.551877	-	-	-0.459432	2	0	0.00123762	0	5.21731	1	0.0425	2.61881
AMELX	2.1048	-0.468711	-	1.17439	-	-	0.936825	0	1	0	0.000340136	4.38798	1	0.170068	2.61881
AMELY	-0.210908	-	-	0.75115	-	-	0.270121	0	1	0	0.000340136	4.38798	1	0.170068	2.61881
AMFR	0.902309	-	-0.109774	0.770338	0.222674	0.248702	0.40685	0	0	0	0	5.21731	1	0.0425	2.61881
AMH	0.833082	1.09318	-0.109774	-0.916979	-0.42485	-	0.0949323	0	0	0	0	5.21731	1	0.0425	2.61881
AMHR2	-0.215579	1.09318	-0.109774	-0.264882	-0.877426	-	-0.0748955	0	0	0	0	5.21731	1	0.0425	2.61881
AMICA1	0.118584	-	-	-	-	-	0.118584	0	0	0	0	5.21731	1	0.0425	2.61881
AMIGO1	1.38515	-	-	-	-0.141173	-0.644261	0.199904	0	0	0	0	5.21731	1	0.0425	2.61881
AMIGO2	-0.196141	-	-	-0.495564	-0.141173	-0.644261	-0.369285	0	1	0	0.000340136	4.38798	1	0.170068	2.61881
AMIGO3	-0.320376	-	-	-	-0.140858	-	-0.230617	0	0	0	0	5.21731	1	0.0425	2.61881
AMMECR1	-0.847578	-	-	-0.281081	-	4.36442	1.07859	0	0	0	0	5.21731	1	0.0425	2.61881
AMMECR1L	-	-	-	-	-0.51323	2.08012	0.783445	0	0	0	0	5.21731	1	0.0425	2.61881
AMN	0.217143	-0.468711	-	-	-0.288981	-	-0.180183	0	1	0	0.000340136	4.38798	1	0.170068	2.61881
AMN1	-	-	-	-	-	-0.644261	-0.644261	0	0	0	0	5.21731	1	0.0425	2.61881
AMOT	0.880894	-0.468711	-	-	0.0377153	-0.45319	-0.000822773	0	0	0	0	5.21731	1	0.0425	2.61881
AMOTL1	-0.214563	-	-0.109774	-	0.0765172	-0.399152	-0.161743	1	0	0.000618812	0	5.21731	1	0.0425	2.61881
AMOTL2	-0.262427	-	-	1.23249	-0.461521	-0.366881	0.0354161	0	0	0	0	5.21731	1	0.0425	2.61881
AMPD1	-0.488197	-	-0.109774	-0.27946	0.0592059	-	-0.204556	0	0	0	0	5.21731	1	0.0425	2.61881
AMPD2	-0.488197	-	-0.109774	0.852834	-	-0.166329	0.0221337	0	0	0	0	5.21731	1	0.0425	2.61881
AMPD3	-0.488197	-	-0.109774	-0.430937	-	-0.644261	-0.418292	0	1	0	0.000340136	4.38798	1	0.170068	2.61881
AMPH	1.00229	0.0659999	-0.109774	-0.277367	3.0922	2.24626	1.00327	1	1	0.000618812	0.000340136	4.38798	2.77755	1.7487	2.61881
AMT	0.577882	1.80137	-4.37962	-0.138907	-	-0.644261	-0.556707	0	0	0	0	5.21731	1	0.0425	2.61881
AMTN	0.315574	-	-	-	-	-0.597968	-0.141197	0	1	0	0.000340136	4.38798	1	0.170068	2.61881
AMY1A	-0.847578	-	1.85491	-	-0.724306	-	0.0943423	284	531	0.175743	0.180612	1.33487	1	90.3061	2.61881
AMY1B	-0.221422	-	1.85491	-	-	-	0.816744	284	531	0.175743	0.180612	1.33487	1	90.3061	2.61881
AMY1C	-	-	1.85491	-	-	-	1.85491	284	531	0.175743	0.180612	1.33487	1	90.3061	2.61881
AMY2A	-0.221422	-	1.84026	-	2.00661	-	1.20848	212	371	0.131188	0.12619	1.37426	2.87062	316.787	2.61881
AMY2B	-0.221422	-	1.84026	-1.18829	-0.749305	-	-0.0796886	203	349	0.125619	0.118707	1.38207	1	59.3537	2.61881
AMZ1	-0.847578	-	-	-	-	1.72999	0.441205	0	0	0	0	5.21731	1	0.0425	2.61881
AMZ2	-0.847578	-	-	0.331444	-	-0.644261	-0.386798	0	0	0	0	5.21731	1	0.0425	2.61881
AMZ2P1	-	-	-	-	-	-	-	0	0	0	0	5.21731	1	0.0425	2.61881
ANAPC1	-0.694825	-	-0.109774	-0.874097	-0.92883	1.93794	-0.133917	0	2	0	0.000680272	3.85978	1	0.340136	2.61881
ANAPC10	-0.800685	-	-0.109774	-0.462554	0.00301602	-	-0.342499	0	0	0	0	5.21731	1	0.0425	2.61881
ANAPC11	-0.800685	-	-0.109774	-	-0.916061	-0.644261	-0.617695	0	0	0	0	5.21731	1	0.0425	2.61881
ANAPC13	-0.694825	-	-0.109774	0.559763	-	-	-0.0816121	0	0	0	0	5.21731	1	0.0425	2.61881
ANAPC16	-0.694825	-	-	-	-0.181976	-	-0.4384	0	0	0	0	5.21731	1	0.0425	2.61881
ANAPC2	0.881979	-0.0205468	-0.109774	-1.36062	-0.890282	-	-0.299848	0	1	0	0.000340136	4.38798	1	0.170068	2.61881
ANAPC4	-0.800685	-	-0.109774	-	-0.787015	-0.644261	-0.585434	0	0	0	0	5.21731	1	0.0425	2.61881
ANAPC5	-0.800685	-	-0.109774	-1.4564	-0.804059	-	-0.79273	0	0	0	0	5.21731	1	0.0425	2.61881
ANAPC7	-0.800685	-	-0.109774	-	-0.949227	-	-0.619895	0	0	0	0	5.21731	1	0.0425	2.61881
ANG	1.09477	-	-	0.097142	-0.592572	-	0.199782	1	0	0.000618812	0	5.21731	1.86452	1.0443	2.61881
ANGEL1	-	-	-	0.149376	-	0.303348	0.226362	0	0	0	0	5.21731	1	0.0425	2.61881
ANGEL2	-	-	-	0.193623	-	-0.644261	-0.225319	0	0	0	0	5.21731	1	0.0425	2.61881
ANGPT1	0.280938	1.09318	-0.109774	0.2549	-0.334731	-0.560491	0.104004	0	0	0	0	5.21731	1	0.0425	2.61881
ANGPT2	0.414214	0.658877	-	0.573792	-0.340576	-0.644261	0.132409	6	11	0.00371287	0.0037415	2.61252	1	1.87075	2.61881
ANGPT4	-0.11175	-	-	-0.306672	-0.29318	-0.644261	-0.338966	0	1	0	0.000340136	4.38798	1	0.170068	2.61881
ANGPTL1	-0.960854	-0.200541	-	-	-0.597138	-0.649731	-0.602066	0	0	0	0	5.21731	1	0.0425	2.61881
ANGPTL2	-0.487999	0.402246	-	0.119557	-	1.4687	0.375625	0	0	0	0	5.21731	1	0.0425	2.61881
ANGPTL3	0.234442	-0.468711	-	0.511393	0.681965	-	0.239772	0	0	0	0	5.21731	1	0.0425	2.61881
ANGPTL4	-0.070566	0.0639565	-0.109774	1.14671	-	-0.644261	0.0772133	0	0	0	0	5.21731	1	0.0425	2.61881
ANGPTL5	-0.960854	-	-	-	-	-	-0.960854	0	1	0	0.000340136	4.38798	1	0.170068	2.61881
ANGPTL6	-0.317617	-0.468711	-	-	-	-0.644261	-0.476863	0	0	0	0	5.21731	1	0.0425	2.61881
ANGPTL7	-0.960854	-	-	-0.486453	-	-	-0.723653	0	0	0	0	5.21731	1	0.0425	2.61881
ANK1	-0.214528	-0.785104	-	0.123221	1.38601	1.80167	0.462254	0	0	0	0	5.21731	1	0.0425	2.61881
ANK2	0.0835312	-0.786562	-	-0.571406	-0.572773	0.873068	-0.194828	3	3	0.00185644	0.00102041	3.54291	1	0.510204	2.61881
ANK3	0.919312	-0.786929	-	0.472155	3.59459	0.560854	0.951997	0	0	0	0	5.21731	1	0.0425	2.61881
ANKAR	-0.967866	-	-	-	-	-	-0.967866	0	0	0	0	5.21731	1	0.0425	2.61881
ANKDD1A	-0.907745	-	-	-	-	-	-0.907745	0	0	0	0	5.21731	1	0.0425	2.61881
ANKFN1	-	-	-	-	-	-	-	0	0	0	0	5.21731	1	0.0425	2.61881
ANKFY1	-0.753823	-	-	-0.809368	-0.675841	0.438427	-0.450151	1	1	0.000618812	0.000340136	4.38798	1	0.170068	2.61881
ANKH	1.16189	-0.742648	-	1.20112	-	1.15204	0.693098	0	0	0	0	5.21731	1	0.0425	2.61881
ANKHD1	-0.753823	-	-	-1.33332	-0.548412	-0.0271159	-0.665668	0	0	0	0	5.21731	1	0.0425	2.61881
ANKHD1-EIF4EBP3	-	-	-	-1.45601	-	-0.644261	-1.05013	0	0	0	0	5.21731	1	0.0425	2.61881
ANKIB1	-0.902574	-	-	-	-0.685157	1.43121	-0.0521741	0	0	0	0	5.21731	1	0.0425	2.61881
ANKK1	-0.902574	-	-	-	-	-	-0.902574	0	0	0	0	5.21731	1	0.0425	2.61881
ANKLE1	-0.413637	-	-	-	-0.0302486	-	-0.221943	0	1	0	0.000340136	4.38798	1	0.170068	2.61881
ANKLE2	-0.413637	-	-	-1.28998	-0.549988	-0.635516	-0.722281	0	0	0	0	5.21731	1	0.0425	2.61881
ANKMY1	-0.902574	-	-	0.577395	-	-	-0.16259	1	2	0.000618812	0.000680272	3.85978	1	0.340136	2.61881
ANKMY2	0.501408	-	-	0.560595	-0.498788	-0.551975	0.00281007	0	0	0	0	5.21731	1	0.0425	2.61881
ANKRA2	-0.335549	-	-	-0.995835	1.01142	-	-0.106655	0	0	0	0	5.21731	1	0.0425	2.61881
ANKRD1	0.875579	-	-	0.554962	0.99571	-	0.808751	0	0	0	0	5.21731	1	0.0425	2.61881
ANKRD10	-	-	-	-1.21868	-	0.601922	-0.308378	1	0	0.000618812	0	5.21731	1	0.0425	2.61881
ANKRD11	-0.413637	2.76042	-	-0.433399	0.559572	0.742862	0.643164	0	2	0	0.000680272	3.85978	1	0.340136	2.61881
ANKRD12	-0.413637	-	-	-1.16154	-0.961091	-0.184976	-0.680311	0	2	0	0.000680272	3.85978	1	0.340136	2.61881
ANKRD13A	-	-	-	-	1.4677	0.574725	1.02121	0	0	0	0	5.21731	1	0.0425	2.61881
ANKRD13B	-	-	-	-	-0.506423	0.67315	0.0833632	0	1	0	0.000340136	4.38798	1	0.170068	2.61881
ANKRD13C	0.516168	-	-	-	-	-0.461893	0.0271374	0	0	0	0	5.21731	1	0.0425	2.61881
ANKRD13D	-	-	-	-	0.386089	-0.520985	-0.0674485	0	0	0	0	5.21731	1	0.0425	2.61881
ANKRD16	-	-	-	-	-	-	-	0	0	0	0	5.21731	1	0.0425	2.61881
ANKRD17	-0.335549	-0.468711	-	0.853082	-0.306356	-0.351104	-0.121728	0	1	0	0.000340136	4.38798	1	0.170068	2.61881
ANKRD18A	-	-	-	-	-	-	-	1	0	0.000618812	0	5.21731	1	0.0425	2.61881
ANKRD19P	-	-	-	-	-	-	-	0	0	0	0	5.21731	1	0.0425	2.61881
ANKRD2	0.215687	-	-	1.41428	-0.614228	-0.644261	0.0928698	0	0	0	0	5.21731	1	0.0425	2.61881
ANKRD20A1	-0.479181	-	-	-	-	-	-0.479181	0	0	0	0	5.21731	1	0.0425	2.61881
ANKRD20A2	-	-	-	-	-	-	-	20	40	0.0123762	0.0136054	1.93978	1	6.80272	2.61881
ANKRD20A3	-	-	-	-	-	-	-	20	40	0.0123762	0.0136054	1.93978	1	6.80272	2.61881
ANKRD20A4	-	-	-	-	-	-	-	0	0	0	0	5.21731	1	0.0425	2.61881
ANKRD20A8P	-	-	-	-	-	-	-	0	0	0	0	5.21731	1	0.0425	2.61881
ANKRD20A9P	-	-	-	-	-	-	-	0	0	0	0	5.21731	1	0.0425	2.61881
ANKRD22	-	-	-	-	-0.464634	-0.644261	-0.554448	0	0	0	0	5.21731	1	0.0425	2.61881
ANKRD23	-0.488197	-	-	-	1.01068	1.91654	0.813006	0	0	0	0	5.21731	1	0.0425	2.61881
ANKRD24	-	-	-	-	-0.938594	-	-0.938594	0	0	0	0	5.21731	1	0.0425	2.61881
ANKRD26	-0.413637	-0.468711	-	1.1313	-0.542044	-0.644261	-0.187471	0	0	0	0	5.21731	1	0.0425	2.61881
ANKRD26P1	-	-	-	-	-	-	-	0	0	0	0	5.21731	1	0.0425	2.61881
ANKRD26P3	-	-	-	-	-	-	-	1	1	0.000618812	0.000340136	4.38798	1	0.170068	2.61881
ANKRD27	-0.742764	-	-	-0.571393	0.151573	-0.0446189	-0.301801	0	0	0	0	5.21731	1	0.0425	2.61881
ANKRD28	-0.753823	-	-	1.00969	-0.960862	0.472974	-0.0580064	0	0	0	0	5.21731	1	0.0425	2.61881
ANKRD29	-	-	-	-	-	-0.587773	-0.587773	0	0	0	0	5.21731	1	0.0425	2.61881
ANKRD30A	-0.335549	-	-	-	-	-	-0.335549	1	0	0.000618812	0	5.21731	1	0.0425	2.61881
ANKRD30B	-0.847578	-	-	-	-	-	-0.847578	0	0	0	0	5.21731	1	0.0425	2.61881
ANKRD30BL	-	-	-	-	-	-	-	0	0	0	0	5.21731	1	0.0425	2.61881
ANKRD30BP2	-	-	-	-	-	-	-	0	1	0	0.000340136	4.38798	1	0.170068	2.61881
ANKRD31	-	-	-	-	-	-	-	0	1	0	0.000340136	4.38798	1	0.170068	2.61881
ANKRD32	-0.413637	-0.200541	-	-	-	-0.644261	-0.41948	0	0	0	0	5.21731	1	0.0425	2.61881
ANKRD33	-	-	-	-	-	-	-	0	0	0	0	5.21731	1	0.0425	2.61881
ANKRD33B	-	-	-	-	-	-	-	0	0	0	0	5.21731	1	0.0425	2.61881
ANKRD34A	-0.413637	-	-	-	-0.497996	0.347712	-0.187974	0	4	0	0.00136054	3.32173	1	0.680272	2.61881
ANKRD34B	-0.413637	-	-	-	-	-0.644261	-0.528949	0	0	0	0	5.21731	1	0.0425	2.61881
ANKRD34C	-	-	-	-	-	-	-	0	0	0	0	5.21731	1	0.0425	2.61881
ANKRD35	-	-	-	-	-	-	-	0	4	0	0.00136054	3.32173	1	0.680272	2.61881
ANKRD36	-	-	-	-	-	-	-	0	0	0	0	5.21731	1	0.0425	2.61881
ANKRD36B	-	-	-	0.402929	-	-	0.402929	0	0	0	0	5.21731	1	0.0425	2.61881
ANKRD36BP1	-	-	-	-	-0.583528	-	-0.583528	0	0	0	0	5.21731	1	0.0425	2.61881
ANKRD36BP2	-	-	-	-	-	-	-	1	0	0.000618812	0	5.21731	1	0.0425	2.61881
ANKRD37	-0.413637	-	-	-	-	-0.644261	-0.528949	0	6	0	0.00204082	3.0219	1	1.02041	2.61881
ANKRD39	-	-	-	-	-	-	-	0	0	0	0	5.21731	1	0.0425	2.61881
ANKRD40	-	-	-	-	-	2.51626	2.51626	0	0	0	0	5.21731	1	0.0425	2.61881
ANKRD42	-	-	-	-	-	-0.644261	-0.644261	0	0	0	0	5.21731	1	0.0425	2.61881
ANKRD43	-	-	-	-	-	-0.0724317	-0.0724317	0	0	0	0	5.21731	1	0.0425	2.61881
ANKRD44	-0.902574	-	-	-	-0.523069	-0.615619	-0.680421	0	0	0	0	5.21731	1	0.0425	2.61881
ANKRD45	-	-	-	-	-	-0.644261	-0.644261	0	0	0	0	5.21731	1	0.0425	2.61881
ANKRD46	-0.967866	-	-	1.73236	-	-0.615619	0.049624	0	0	0	0	5.21731	1	0.0425	2.61881
ANKRD49	-0.149694	-	-	-1.27688	-	-0.644261	-0.690278	0	0	0	0	5.21731	1	0.0425	2.61881
ANKRD5	-0.902574	-	-	0.853843	-0.164762	-0.644261	-0.214439	0	0	0	0	5.21731	1	0.0425	2.61881
ANKRD50	-	-	-	-	-	-0.269828	-0.269828	0	0	0	0	5.21731	1	0.0425	2.61881
ANKRD52	-	-	-	-	-0.735589	-0.086189	-0.410889	0	0	0	0	5.21731	1	0.0425	2.61881
ANKRD53	-	-	-	-	-0.498131	-	-0.498131	0	0	0	0	5.21731	1	0.0425	2.61881
ANKRD54	0.141579	-	-	-	-	2.88154	1.51156	0	0	0	0	5.21731	1	0.0425	2.61881
ANKRD55	-	-	-	0.593272	-0.556617	-0.644261	-0.202535	0	0	0	0	5.21731	1	0.0425	2.61881
ANKRD56	-	-	-	-	-	-0.644261	-0.644261	0	1	0	0.000340136	4.38798	1	0.170068	2.61881
ANKRD57	-	-	-	-0.279058	-0.518638	-0.346411	-0.381369	0	0	0	0	5.21731	1	0.0425	2.61881
ANKRD58	-	-	-	-	-	-	-	0	0	0	0	5.21731	1	0.0425	2.61881
ANKRD6	-	-	-	1.43499	0.0595675	-0.635516	0.286348	0	0	0	0	5.21731	1	0.0425	2.61881
ANKRD63	-	-	-	-	-	-	-	0	0	0	0	5.21731	1	0.0425	2.61881
ANKRD7	-0.195238	-	-	-0.441406	-0.195749	-0.47336	-0.326438	0	0	0	0	5.21731	1	0.0425	2.61881
ANKRD9	-	-	-	-	-	-0.644261	-0.644261	0	1	0	0.000340136	4.38798	1	0.170068	2.61881
ANKS1A	1.04435	-0.200541	-	0.926371	-0.910983	-0.298877	0.112063	0	0	0	0	5.21731	1	0.0425	2.61881
ANKS1B	0.382535	-	-	-0.860076	0.0230634	-0.644261	-0.274685	0	0	0	0	5.21731	1	0.0425	2.61881
ANKS3	-	-	-	-	0.202661	-0.644261	-0.2208	0	1	0	0.000340136	4.38798	1	0.170068	2.61881
ANKS4B	-0.479181	-	-	-	-0.205533	-0.644261	-0.442992	0	0	0	0	5.21731	1	0.0425	2.61881
ANKS6	-0.753823	-	-	-	-	-0.644261	-0.699042	0	0	0	0	5.21731	1	0.0425	2.61881
ANKUB1	-	-	-	-	-	-	-	0	0	0	0	5.21731	1	0.0425	2.61881
ANKZF1	-0.753823	-	-	-0.844248	-0.738984	-0.644261	-0.745329	0	0	0	0	5.21731	1	0.0425	2.61881
ANLN	3.09036	-	-	-	-0.864383	0.246514	0.824163	0	1	0	0.000340136	4.38798	1	0.170068	2.61881
ANO1	2.97059	0.658877	-	0.575531	0.0838285	-	1.07221	0	0	0	0	5.21731	1	0.0425	2.61881
ANO10	2.03618	-	-	0.619959	-	-	1.32807	0	2	0	0.000680272	3.85978	1	0.340136	2.61881
ANO2	4.09947	-0.200541	-	1.46455	-	-	1.78783	0	0	0	0	5.21731	1	0.0425	2.61881
ANO3	1.72715	-	-	1.26116	-	-	1.49416	0	0	0	0	5.21731	1	0.0425	2.61881
ANO4	1.72715	-	-	-	-	-	1.72715	0	0	0	0	5.21731	1	0.0425	2.61881
ANO5	2.70439	-	-	-	-	-	2.70439	0	0	0	0	5.21731	1	0.0425	2.61881
ANO6	1.12529	-	-	-	-	-	1.12529	0	1	0	0.000340136	4.38798	1	0.170068	2.61881
ANO7	1.45729	-	-	-	-	-	1.45729	1	3	0.000618812	0.00102041	3.54291	1	0.510204	2.61881
ANO8	2.70439	-	-	-	0.00892616	-	1.35666	0	1	0	0.000340136	4.38798	1	0.170068	2.61881
ANO9	2.70439	-	-	-	-	-	2.70439	0	0	0	0	5.21731	1	0.0425	2.61881
ANP32A	-0.887383	-	-	-0.529521	-1.00928	-0.581139	-0.751831	0	0	0	0	5.21731	1	0.0425	2.61881
ANP32B	-0.413637	3.30194	-	-1.41166	-0.686263	-0.197704	0.118537	0	0	0	0	5.21731	1	0.0425	2.61881
ANP32C	-	-	-	-0.818277	-0.596244	-	-0.70726	0	0	0	0	5.21731	1	0.0425	2.61881
ANP32D	-	-	-	1.2215	-	-	1.2215	0	0	0	0	5.21731	1	0.0425	2.61881
ANP32E	-0.753823	-0.959494	-	-1.2023	-0.832708	0.717535	-0.606158	0	0	0	0	5.21731	1	0.0425	2.61881
ANPEP	0.293486	-1.03291	-0.109774	-0.274075	-0.85273	-0.644261	-0.43671	0	0	0	0	5.21731	1	0.0425	2.61881
ANTXR1	1.09064	-0.468711	-	0.930729	-0.894146	0.570418	0.245785	0	0	0	0	5.21731	1	0.0425	2.61881
ANTXR2	-0.698314	-0.977902	-	-	1.02038	0.796582	0.0351869	0	1	0	0.000340136	4.38798	1	0.170068	2.61881
ANTXRL	-0.902574	-	-	-	-	-	-0.902574	0	2	0	0.000680272	3.85978	1	0.340136	2.61881
ANUBL1	-0.902574	-	-	-	-	-0.644261	-0.773418	0	1	0	0.000340136	4.38798	1	0.170068	2.61881
ANXA1	1.60538	-0.977902	-	-0.830493	-0.429013	-	-0.158006	0	1	0	0.000340136	4.38798	1	0.170068	2.61881
ANXA10	-0.753823	-	-	-0.32398	-	-	-0.538901	0	0	0	0	5.21731	1	0.0425	2.61881
ANXA11	0.691883	-	-	-1.41145	-0.0427684	0.97231	0.0524938	0	3	0	0.00102041	3.54291	1	0.510204	2.61881
ANXA13	0.0330287	-	-	-0.688913	-0.681092	-	-0.445659	0	0	0	0	5.21731	1	0.0425	2.61881
ANXA2	0.499557	0.402246	-	-1.04143	-0.359185	1.57179	0.214596	0	1	0	0.000340136	4.38798	1	0.170068	2.61881
ANXA2P1	-	-	-	1.02664	-	-	1.02664	0	0	0	0	5.21731	1	0.0425	2.61881
ANXA2P2	0.499557	-	-	-	-	-	0.499557	1	0	0.000618812	0	5.21731	3.02367	1.11077	2.61881
ANXA2P3	-	-	-	0.0939518	-	-	0.0939518	0	0	0	0	5.21731	1	0.0425	2.61881
ANXA3	1.89352	-	-	0.563987	-0.974245	-	0.49442	0	2	0	0.000680272	3.85978	1	0.340136	2.61881
ANXA4	-0.189882	-0.200541	-	-1.15035	-0.891671	-0.47336	-0.581161	0	0	0	0	5.21731	1	0.0425	2.61881
ANXA5	0.777189	-1.03291	-	-0.87917	-0.829786	-0.644261	-0.521787	0	0	0	0	5.21731	1	0.0425	2.61881
ANXA6	0.350157	-0.200541	-	-1.14038	1.38074	-0.644261	-0.0508572	0	0	0	0	5.21731	1	0.0425	2.61881
ANXA7	1.05753	0.626952	-	-1.35208	2.12405	-0.197704	0.45175	0	0	0	0	5.21731	1	0.0425	2.61881
ANXA8	-0.157823	-	-	1.21048	-	-	0.526326	0	1	0	0.000340136	4.38798	1	0.170068	2.61881
ANXA8L1	-0.902574	-	-	-	-	-	-0.902574	0	1	0	0.000340136	4.38798	1	0.170068	2.61881
ANXA8L2	-0.902574	-	-	-	-	-	-0.902574	0	2	0	0.000680272	3.85978	1	0.340136	2.61881
ANXA9	5.22977	-	-	0.327938	1.88581	-	2.48117	0	0	0	0	5.21731	1	0.0425	2.61881
AOAH	-0.716646	-0.200541	-	-0.682737	-	-	-0.533308	0	1	0	0.000340136	4.38798	1	0.170068	2.61881
AOC2	0.330625	-	-4.37962	-0.47581	-	-	-1.50827	0	0	0	0	5.21731	1	0.0425	2.61881
AOC3	0.685657	1.80137	-4.37962	1.35215	-0.465192	-0.644261	-0.274982	0	0	0	0	5.21731	1	0.0425	2.61881
AOC4	-	-	-	-	-	-	-	0	0	0	0	5.21731	1	0.0425	2.61881
AOX1	-0.488197	-	-4.9625	0.838304	-0.252147	-0.644261	-1.10176	0	1	0	0.000340136	4.38798	1	0.170068	2.61881
AOX2P	-	-	-	-	-	-	-	0	1	0	0.000340136	4.38798	1	0.170068	2.61881
AP1AR	-0.474074	-	-	-	-0.284329	-	-0.379201	0	1	0	0.000340136	4.38798	1	0.170068	2.61881
AP1B1	0.682656	-	-0.109774	-1.04291	-0.672335	-0.399152	-0.308302	0	0	0	0	5.21731	1	0.0425	2.61881
AP1G1	0.682656	0.491356	-0.109774	-0.729765	2.53868	1.5039	0.729509	0	2	0	0.000680272	3.85978	1	0.340136	2.61881
AP1G2	0.505868	-	-	-1.21068	-0.928901	-0.644261	-0.569493	0	0	0	0	5.21731	1	0.0425	2.61881
AP1M1	-0.106136	-0.0205468	-0.109774	-	2.56547	-0.644261	0.33695	0	0	0	0	5.21731	1	0.0425	2.61881
AP1M2	-0.0736192	-	-0.109774	-0.742613	1.04073	-0.644261	-0.105907	0	0	0	0	5.21731	1	0.0425	2.61881
AP1S1	0.682656	-	-0.109774	1.70782	-0.947047	0.871963	0.441124	0	0	0	0	5.21731	1	0.0425	2.61881
AP1S2	0.682656	-	-0.109774	-0.80419	0.688179	-0.594434	-0.0275124	0	1	0	0.000340136	4.38798	1	0.170068	2.61881
AP1S3	0.682656	-	-0.109774	-	-	-0.0227731	0.18337	0	0	0	0	5.21731	1	0.0425	2.61881
AP2A1	0.234239	-	-0.109774	-	-0.353168	0.177876	-0.0127067	0	0	0	0	5.21731	1	0.0425	2.61881
AP2A2	0.234239	-	-0.109774	0.581791	-0.448412	-0.368002	-0.0220313	0	0	0	0	5.21731	1	0.0425	2.61881
AP2B1	1.14163	-0.0205468	-0.109774	-0.64222	-0.516008	0.0488946	-0.016337	0	0	0	0	5.21731	1	0.0425	2.61881
AP2M1	0.252339	-0.0205468	-0.109774	1.5628	3.18953	5.45862	1.72216	0	0	0	0	5.21731	1	0.0425	2.61881
AP2S1	0.169754	-	-0.109774	-1.09596	1.20713	-	0.0427881	0	0	0	0	5.21731	1	0.0425	2.61881
AP3B1	0.630176	0.448031	-0.109774	-0.962023	-0.852466	1.62484	0.129797	0	1	0	0.000340136	4.38798	1	0.170068	2.61881
AP3B2	0.505868	-0.882498	-0.109774	1.61811	-0.575687	0.601922	0.19299	0	1	0	0.000340136	4.38798	1	0.170068	2.61881
AP3D1	0.505868	-0.786355	-0.109774	-0.936698	-0.951587	2.31152	0.00549602	0	0	0	0	5.21731	1	0.0425	2.61881
AP3M1	-0.882257	-	-0.109774	-	-0.217317	0.0767003	-0.283162	0	1	0	0.000340136	4.38798	1	0.170068	2.61881
AP3M2	-0.846565	0.466969	-0.109774	0.134637	-	3.39841	0.608736	0	0	0	0	5.21731	1	0.0425	2.61881
AP3S1	0.748675	-	-	-1.07407	3.4472	-0.0456824	0.769029	0	0	0	0	5.21731	1	0.0425	2.61881
AP3S2	0.505868	-	-0.109774	1.27252	-0.52521	-0.644261	0.0998288	0	0	0	0	5.21731	1	0.0425	2.61881
AP4B1	0.505868	-0.873058	-0.109774	-	-0.666299	-	-0.285816	0	0	0	0	5.21731	1	0.0425	2.61881
AP4E1	-0.882257	-	-0.109774	0.545363	-0.515462	-0.32515	-0.257456	0	0	0	0	5.21731	1	0.0425	2.61881
AP4M1	0.690555	-	-0.109774	-0.429442	0.0439839	-	0.0488308	0	0	0	0	5.21731	1	0.0425	2.61881
AP4S1	0.303303	-	-0.109774	0.576477	1.0218	-0.644261	0.22951	0	0	0	0	5.21731	1	0.0425	2.61881
APAF1	-0.0872881	-0.714653	-0.109774	-0.841193	-0.936555	-0.263413	-0.492146	0	0	0	0	5.21731	1	0.0425	2.61881
APBA1	1.411	0.0680198	-	1.25875	3.34241	-0.644261	1.08718	0	1	0	0.000340136	4.38798	1	0.170068	2.61881
APBA2	0.988831	1.09318	-	1.60247	3.33634	7.90664	2.98549	5	11	0.00309406	0.0037415	2.61252	1	1.87075	2.61881
APBA3	-0.208395	0.402246	-	-1.40431	0.207868	-0.644261	-0.32937	0	0	0	0	5.21731	1	0.0425	2.61881
APBB1	0.586592	-0.743694	-0.109774	0.233584	1.40844	-0.644261	0.121814	0	0	0	0	5.21731	1	0.0425	2.61881
APBB1IP	0.205214	-	-	-1.16703	-0.682163	-	-0.547993	0	0	0	0	5.21731	1	0.0425	2.61881
APBB2	1.74977	-0.200541	-	0.535321	0.584887	-0.166329	0.500621	1	0	0.000618812	0	5.21731	3.02751	1.11101	2.61881
APBB3	-0.753823	-	-	0.359406	0.314055	-0.520985	-0.150337	0	0	0	0	5.21731	1	0.0425	2.61881
APC	1.23884	-0.75935	-0.109774	1.73519	1.00957	1.63558	0.791676	3	7	0.00185644	0.00238095	2.91286	1	1.19048	2.61881
APC2	0.0647782	-	-0.109774	0.142452	-0.911947	-0.644261	-0.29175	0	0	0	0	5.21731	1	0.0425	2.61881
APCDD1	-0.219488	-	-	-	-0.586081	-0.626405	-0.477325	0	2	0	0.000680272	3.85978	1	0.340136	2.61881
APCDD1L	-0.967866	-	-	-	-	-0.644261	-0.806064	0	0	0	0	5.21731	1	0.0425	2.61881
APCS	-0.724854	-0.468711	-	-0.64304	0.36111	-	-0.368873	0	0	0	0	5.21731	1	0.0425	2.61881
APEH	-0.335549	-	-	-0.477929	-0.511988	-	-0.441822	0	0	0	0	5.21731	1	0.0425	2.61881
APEX1	1.31055	-0.906874	-0.109774	-1.26722	-0.966553	-	-0.387973	1	0	0.000618812	0	5.21731	1	0.0425	2.61881
APEX2	-0.488197	2.56139	-0.109774	-0.16755	-0.428803	-	0.273413	0	0	0	0	5.21731	1	0.0425	2.61881
APH1A	-0.219488	0.626952	-0.109774	-1.25025	1.00527	-0.644261	-0.098591	0	0	0	0	5.21731	1	0.0425	2.61881
APH1B	-0.898499	-0.200541	-	-0.735778	1.19738	0.347712	-0.0579449	0	0	0	0	5.21731	1	0.0425	2.61881
API5	-0.488197	-	-	-1.0459	-0.936238	0.160138	-0.57755	0	0	0	0	5.21731	1	0.0425	2.61881
APIP	0.577882	-	-0.109774	-1.12422	-0.368256	-	-0.256092	0	0	0	0	5.21731	1	0.0425	2.61881
APITD1	-0.800685	-	-	1.67129	-0.585755	-	0.0949487	0	0	0	0	5.21731	1	0.0425	2.61881
APITD1-CORT	-	-	-	-	-	-	-	0	0	0	0	5.21731	1	0.0425	2.61881
APLF	-0.488197	-0.0205468	-	-	1.34229	-	0.277849	0	0	0	0	5.21731	1	0.0425	2.61881
APLN	-0.275413	2.56139	-	-	0.480146	-0.1113	0.663705	0	0	0	0	5.21731	1	0.0425	2.61881
APLNR	-0.159107	1.09318	1.44607	1.58752	0.0662726	0.303348	0.722881	0	1	0	0.000340136	4.38798	1	0.170068	2.61881
APLP1	0.042491	-0.200541	-	6.41327	1.9497	-	2.05123	0	0	0	0	5.21731	1	0.0425	2.61881
APLP2	2.52288	-0.977902	-	1.46537	2.60225	-0.596313	1.00326	0	2	0	0.000680272	3.85978	1	0.340136	2.61881
APOA1	1.14923	-0.468711	-0.109774	0.442399	0.448879	-	0.292406	0	0	0	0	5.21731	1	0.0425	2.61881
APOA1BP	-0.335549	-	-	-	-0.192576	-0.644261	-0.390795	0	0	0	0	5.21731	1	0.0425	2.61881
APOA2	1.29252	1.09318	-0.109774	-0.283763	-0.346152	-	0.329204	0	1	0	0.000340136	4.38798	1	0.170068	2.61881
APOA4	1.59149	2.56139	-0.109774	1.49779	-0.0789673	-0.644261	0.802945	0	0	0	0	5.21731	1	0.0425	2.61881
APOA5	0.994627	-0.0205468	-0.109774	-	-	-0.351838	0.128117	0	0	0	0	5.21731	1	0.0425	2.61881
APOB	1.30016	-0.93419	-0.109774	1.01507	1.01056	-0.644261	0.272926	0	0	0	0	5.21731	1	0.0425	2.61881
APOBEC1	0.817207	0.402246	-	0.853	-0.929267	-	0.285797	0	0	0	0	5.21731	1	0.0425	2.61881
APOBEC2	-0.716646	1.80137	-	1.23747	-0.379139	0.303348	0.449279	0	0	0	0	5.21731	1	0.0425	2.61881
APOBEC3A	-0.488197	-	-	-0.302463	-	-	-0.39533	0	0	0	0	5.21731	1	0.0425	2.61881
APOBEC3B	-0.847578	1.80137	-	-0.281214	-	-	0.224192	0	0	0	0	5.21731	1	0.0425	2.61881
APOBEC3C	-0.716646	-	-	-1.21988	0.453607	-	-0.494308	0	0	0	0	5.21731	1	0.0425	2.61881
APOBEC3D	-0.847578	-	-	-	-	-	-0.847578	0	0	0	0	5.21731	1	0.0425	2.61881
APOBEC3F	-0.800685	-	-	-0.505063	-	-	-0.652874	0	0	0	0	5.21731	1	0.0425	2.61881
APOBEC3G	-0.800685	-	-	-1.00115	1.39092	-	-0.136973	0	0	0	0	5.21731	1	0.0425	2.61881
APOBEC3H	-0.488197	-	-	-	-	-	-0.488197	0	0	0	0	5.21731	1	0.0425	2.61881
APOBEC4	-0.716646	-	-	-	-	2.31152	0.797438	0	0	0	0	5.21731	1	0.0425	2.61881
APOBR	-0.11228	-	-	-	-	-	-0.11228	1	0	0.000618812	0	5.21731	1	0.0425	2.61881
APOC1	1.19246	0.402246	-	0.833176	-0.192576	-	0.558827	0	0	0	0	5.21731	1	0.0425	2.61881
APOC1P1	-	-	-	-	-	-	-	0	0	0	0	5.21731	1	0.0425	2.61881
APOC2	0.842888	-	-	0.967891	-0.0111987	-0.644261	0.28883	0	0	0	0	5.21731	1	0.0425	2.61881
APOC3	0.494728	-0.468711	-0.109774	-0.291856	-	-	-0.0939031	0	0	0	0	5.21731	1	0.0425	2.61881
APOC4	0.483935	-	-	1.32793	-	-	0.905933	0	0	0	0	5.21731	1	0.0425	2.61881
APOC4-APOC2	-	-	-	-	-	-	-	0	0	0	0	5.21731	1	0.0425	2.61881
APOD	0.769354	0.0283172	-	0.138088	-0.894431	-	0.0103321	0	1	0	0.000340136	4.38798	1	0.170068	2.61881
APOE	1.06153	0.133428	-0.109774	1.67074	2.95776	-	1.14274	0	0	0	0	5.21731	1	0.0425	2.61881
APOF	0.319591	-	-	0.862868	-0.192576	-0.635516	0.0885916	0	0	0	0	5.21731	1	0.0425	2.61881
APOH	0.445363	-0.0205468	-	1.02475	-0.0645599	-	0.346252	0	1	0	0.000340136	4.38798	1	0.170068	2.61881
APOL1	2.3635	-	-0.109774	-0.00864663	-0.105133	-	0.534986	0	0	0	0	5.21731	1	0.0425	2.61881
APOL2	0.275409	-	-	1.30941	0.300203	-	0.628339	0	0	0	0	5.21731	1	0.0425	2.61881
APOL3	0.413053	-	-	-1.14912	-	-	-0.368033	0	0	0	0	5.21731	1	0.0425	2.61881
APOL4	0.0410189	-	-	-	-	-	0.0410189	0	0	0	0	5.21731	1	0.0425	2.61881
APOL5	0.196021	-	-	-0.646798	1.21283	-	0.254018	0	0	0	0	5.21731	1	0.0425	2.61881
APOL6	0.783051	-	-	0.130449	1.96378	-	0.959094	0	0	0	0	5.21731	1	0.0425	2.61881
APOLD1	0.413735	-	-	1.44141	-	-0.166329	0.56294	0	0	0	0	5.21731	1	0.0425	2.61881
APOM	1.2673	-0.977902	-	0.853351	-0.371395	-0.644261	0.0254184	1	0	0.000618812	0	5.21731	1.11438	1.00564	2.61881
APOO	-0.111464	-	-	1.32322	-	-0.565932	0.215274	0	0	0	0	5.21731	1	0.0425	2.61881
APOOL	-0.413637	-0.200541	-	0.45513	-	-0.644261	-0.200827	0	0	0	0	5.21731	1	0.0425	2.61881
APP	0.914313	1.84125	-0.109774	0.124358	2.63005	7.30501	2.11753	0	1	0	0.000340136	4.38798	1	0.170068	2.61881
APPBP2	-0.882257	-	-	1.02104	0.999778	1.20733	0.586471	0	2	0	0.000680272	3.85978	1	0.340136	2.61881
APPL1	0.251158	-0.977902	-0.109774	0.434794	-0.95189	0.177275	-0.196056	0	0	0	0	5.21731	1	0.0425	2.61881
APPL2	-0.230876	-	-	0.897976	-0.301704	-0.320064	0.011333	0	0	0	0	5.21731	1	0.0425	2.61881
APRT	0.478917	-0.722675	-0.109774	-1.46432	-0.985011	-	-0.560573	0	1	0	0.000340136	4.38798	1	0.170068	2.61881
APTX	1.61885	-0.0205468	-	0.0724183	-0.127653	-0.388147	0.230985	0	0	0	0	5.21731	1	0.0425	2.61881
AQP1	2.9058	-0.468711	1.93038	1.47909	0.76323	-0.644261	0.994255	0	1	0	0.000340136	4.38798	1	0.170068	2.61881
AQP10	0.450358	-	-	-	-	-0.644261	-0.0969519	0	0	0	0	5.21731	1	0.0425	2.61881
AQP11	2.55399	-0.205898	-	-	-	-0.644261	0.567945	0	0	0	0	5.21731	1	0.0425	2.61881
AQP12A	1.43181	-0.977902	-	-	-	-	0.226953	1	2	0.000618812	0.000680272	3.85978	1	0.340136	2.61881
AQP12B	0.447026	-	-	-	-	-	0.447026	1	2	0.000618812	0.000680272	3.85978	1	0.340136	2.61881
AQP2	3.01148	-0.75935	-0.109774	-0.832305	1.48255	0.369534	0.527023	0	0	0	0	5.21731	1	0.0425	2.61881
AQP3	4.03879	-0.468711	-0.109774	0.968997	2.37286	-	1.36043	1	0	0.000618812	0	5.21731	5.59824	1.30166	2.61881
AQP4	1.8431	-0.972977	1.93038	1.56727	1.64191	0.0903909	1.01668	0	0	0	0	5.21731	1	0.0425	2.61881
AQP5	1.69938	-0.468711	1.85491	-0.740041	0.537894	-	0.576686	0	0	0	0	5.21731	1	0.0425	2.61881
AQP6	3.81981	-	-	1.59374	-	-0.644261	1.58976	0	0	0	0	5.21731	1	0.0425	2.61881
AQP7	1.17482	0.626952	-0.109774	1.38359	-	-	0.768897	0	0	0	0	5.21731	1	0.0425	2.61881
AQP7P1	-	-	-	-	-	-	-	0	0	0	0	5.21731	1	0.0425	2.61881
AQP7P3	3.56175	-	-	-	-	-	3.56175	20	40	0.0123762	0.0136054	1.93978	1	6.80272	2.61881
AQP8	3.39299	0.402246	1.93038	-0.638542	-	-	1.27177	0	0	0	0	5.21731	1	0.0425	2.61881
AQP9	2.61175	1.80137	1.93038	0.137612	-	1.06546	1.50931	1	1	0.000618812	0.000340136	4.38798	2.9988	2.12633	2.61881
AQPEP	-0.847578	-	-	-	-	-	-0.847578	0	0	0	0	5.21731	1	0.0425	2.61881
AQR	-0.488197	-0.200541	-0.109774	-1.33392	-0.252828	-0.644261	-0.50492	0	0	0	0	5.21731	1	0.0425	2.61881
AR	0.718423	-0.722675	-0.109774	-0.423019	1.00677	-0.557929	-0.0147011	0	0	0	0	5.21731	1	0.0425	2.61881
ARAF	-1.01786	-0.710732	1.2942	-1.33771	-0.301357	1.09571	-0.16296	0	0	0	0	5.21731	1	0.0425	2.61881
ARAP1	2.16842	-	-0.109774	-0.752479	0.0899177	-	0.349021	0	0	0	0	5.21731	1	0.0425	2.61881
ARAP2	-1.01786	-	-0.109774	0.604983	-	-	-0.174218	0	0	0	0	5.21731	1	0.0425	2.61881
ARAP3	0.965829	-	-0.109774	-0.314182	-	-	0.180624	0	0	0	0	5.21731	1	0.0425	2.61881
ARC	0.367899	-0.708034	-	1.60618	-0.67803	-0.644261	-0.0112491	0	0	0	0	5.21731	1	0.0425	2.61881
ARCN1	-0.0736192	0.465612	-	-1.22604	-0.961897	-0.0172769	-0.362644	0	0	0	0	5.21731	1	0.0425	2.61881
AREG	0.160943	-0.977902	-0.109774	-0.176297	-0.932235	-0.644261	-0.446588	0	1	0	0.000340136	4.38798	1	0.170068	2.61881
ARF1	0.768678	-	-0.109774	-1.23134	-0.835549	-0.614249	-0.404447	0	0	0	0	5.21731	1	0.0425	2.61881
ARF3	-0.887383	-	-	1.59561	3.28116	2.52271	1.62802	0	0	0	0	5.21731	1	0.0425	2.61881
ARF4	-0.100483	-	-	-1.24205	-0.933623	0.629777	-0.411595	0	0	0	0	5.21731	1	0.0425	2.61881
ARF5	-0.844231	-	-	-0.685231	-0.475713	-0.644261	-0.662359	0	0	0	0	5.21731	1	0.0425	2.61881
ARF6	0.84507	2.56139	-0.109774	-1.43472	-1.01153	-0.336331	0.0856842	0	0	0	0	5.21731	1	0.0425	2.61881
ARFGAP1	-0.268664	-	-0.109774	-1.23245	-0.473035	-	-0.520979	0	0	0	0	5.21731	1	0.0425	2.61881
ARFGAP2	-0.882295	-	-0.109774	-1.37821	-	-0.581139	-0.737856	0	0	0	0	5.21731	1	0.0425	2.61881
ARFGAP3	0.690321	-	-0.109774	-1.01762	0.219664	0.316902	0.0198988	0	1	0	0.000340136	4.38798	1	0.170068	2.61881
ARFGEF1	-0.742764	-	-	-1.26155	-0.0677418	-0.596497	-0.667137	1	0	0.000618812	0	5.21731	1	0.0425	2.61881
ARFGEF2	-0.887383	-0.200541	-	0.564335	3.06298	0.586916	0.625261	0	0	0	0	5.21731	1	0.0425	2.61881
ARFIP1	0.0726316	-	-	-0.543351	0.494689	0.0300107	0.013495	0	0	0	0	5.21731	1	0.0425	2.61881
ARFIP2	0.686601	-	-	1.49339	-0.849465	2.39707	0.931901	0	0	0	0	5.21731	1	0.0425	2.61881
ARFRP1	-0.208395	1.80137	-	1.14517	-0.842093	-0.644261	0.250358	0	0	0	0	5.21731	1	0.0425	2.61881
ARG1	0.577882	-0.196324	-5.61267	1.55364	0.923145	-0.520985	-0.545885	0	0	0	0	5.21731	1	0.0425	2.61881
ARG2	1.78347	-0.200541	-5.61267	1.14214	0.19886	-	-0.537747	0	0	0	0	5.21731	1	0.0425	2.61881
ARGFX	-0.488197	-	-	-	-	-0.644261	-0.566229	0	0	0	0	5.21731	1	0.0425	2.61881
ARGFXP2	-	-	-	-	-	-	-	0	1	0	0.000340136	4.38798	1	0.170068	2.61881
ARGLU1	-0.0324103	-	-	-1.15275	-0.51323	0.439718	-0.314667	0	0	0	0	5.21731	1	0.0425	2.61881
ARHGAP1	0.286503	-0.897416	-	-1.02686	0.601577	-0.592679	-0.325775	0	0	0	0	5.21731	1	0.0425	2.61881
ARHGAP10	0.658296	-	-0.109774	-1.02755	0.911173	-0.18406	0.0496179	0	0	0	0	5.21731	1	0.0425	2.61881
ARHGAP11A	-1.01786	-	-	0.165075	-0.806928	0.0702918	-0.397356	1	2	0.000618812	0.000680272	3.85978	1	0.340136	2.61881
ARHGAP11B	-1.01786	-	-	-	-	-	-1.01786	0	0	0	0	5.21731	1	0.0425	2.61881
ARHGAP12	-1.01786	-	-	0.574298	-	-0.329673	-0.257746	0	0	0	0	5.21731	1	0.0425	2.61881
ARHGAP15	0.472256	1.09318	-	-1.30979	3.41499	-0.644261	0.605276	1	0	0.000618812	0	5.21731	3.39639	1.13421	2.61881
ARHGAP17	-0.245846	-	-	-1.22883	0.683987	1.10976	0.079768	0	0	0	0	5.21731	1	0.0425	2.61881
ARHGAP18	-1.01786	-	-	-	-0.787971	-0.614513	-0.806782	0	0	0	0	5.21731	1	0.0425	2.61881
ARHGAP19	-1.01786	-0.200541	-	-0.742867	0.0264262	-0.644261	-0.515821	0	0	0	0	5.21731	1	0.0425	2.61881
ARHGAP19-SLIT1	-	-	-	-	-	-	-	0	0	0	0	5.21731	1	0.0425	2.61881
ARHGAP20	-1.01786	-	-	-	-	0.161792	-0.428036	0	0	0	0	5.21731	1	0.0425	2.61881
ARHGAP21	0.0412117	-	-	-	0.416749	0.49723	0.318397	0	0	0	0	5.21731	1	0.0425	2.61881
ARHGAP22	-0.317617	-	-	0.204364	-	-	-0.0566269	0	0	0	0	5.21731	1	0.0425	2.61881
ARHGAP23	-1.01786	-	-	-	-0.954747	-	-0.986305	0	0	0	0	5.21731	1	0.0425	2.61881
ARHGAP24	0.0364267	-	-	-0.325523	4.42827	0.561351	1.17513	0	0	0	0	5.21731	1	0.0425	2.61881
ARHGAP25	-1.01786	-	-	-1.12446	-	-	-1.07116	0	0	0	0	5.21731	1	0.0425	2.61881
ARHGAP26	0.116638	-	-	-0.988822	0.601116	-0.297971	-0.14226	0	0	0	0	5.21731	1	0.0425	2.61881
ARHGAP27	-0.887383	-	-	-	0.0506112	-0.644261	-0.493678	0	0	0	0	5.21731	1	0.0425	2.61881
ARHGAP28	-1.01786	-	-	0.360919	-	0.440989	-0.071985	0	2	0	0.000680272	3.85978	1	0.340136	2.61881
ARHGAP29	-1.01786	-	-	1.29736	-0.513809	-0.557918	-0.198058	0	0	0	0	5.21731	1	0.0425	2.61881
ARHGAP30	-1.01786	-	-	-	-	-0.0985155	-0.55819	0	0	0	0	5.21731	1	0.0425	2.61881
ARHGAP31	-0.0846073	-	-	-	-0.292724	-	-0.188666	0	0	0	0	5.21731	1	0.0425	2.61881
ARHGAP32	0.233302	-0.200541	-	-	0.685144	-	0.239302	0	1	0	0.000340136	4.38798	1	0.170068	2.61881
ARHGAP33	-0.844231	-	-	-	1.46196	-	0.308865	0	0	0	0	5.21731	1	0.0425	2.61881
ARHGAP35	0.841788	-0.928717	-0.109774	-	-	-	-0.0655674	0	0	0	0	5.21731	1	0.0425	2.61881
ARHGAP36	-1.01786	-	-	-	-	-	-1.01786	0	1	0	0.000340136	4.38798	1	0.170068	2.61881
ARHGAP39	0.0781879	-	-	-	-	-	0.0781879	0	0	0	0	5.21731	1	0.0425	2.61881
ARHGAP4	-0.262427	-	-	-1.36522	0.628067	-	-0.333192	1	0	0.000618812	0	5.21731	1	0.0425	2.61881
ARHGAP40	-1.01786	-	-	-	-	-	-1.01786	0	0	0	0	5.21731	1	0.0425	2.61881
ARHGAP42	0.435047	-	-	-	-	-	0.435047	0	1	0	0.000340136	4.38798	1	0.170068	2.61881
ARHGAP44	-1.01786	-	-	-	-	-	-1.01786	0	0	0	0	5.21731	1	0.0425	2.61881
ARHGAP5	-0.287705	0.00262978	-0.109774	1.54942	1.20457	-0.291138	0.344667	0	0	0	0	5.21731	1	0.0425	2.61881
ARHGAP6	-0.230876	-0.200541	-	1.24224	-	-0.644261	0.0416402	0	1	0	0.000340136	4.38798	1	0.170068	2.61881
ARHGAP8	-1.01786	-	-	-	0.302987	-	-0.357438	0	1	0	0.000340136	4.38798	1	0.170068	2.61881
ARHGAP9	-1.01786	-	-	-	0.600764	-	-0.20855	0	1	0	0.000340136	4.38798	1	0.170068	2.61881
ARHGDIA	0.261803	0.448031	-0.109774	-1.18913	-0.968196	-0.644261	-0.366921	0	0	0	0	5.21731	1	0.0425	2.61881
ARHGDIB	-0.279563	-1.03291	-0.109774	-1.45091	-0.448782	-	-0.664387	0	0	0	0	5.21731	1	0.0425	2.61881
ARHGDIG	-1.01786	-0.200541	-	1.04325	0.0373316	-	-0.0344566	0	1	0	0.000340136	4.38798	1	0.170068	2.61881
ARHGEF1	0.214725	-0.468711	1.2942	-0.796422	0.510765	-0.644261	0.0183825	0	0	0	0	5.21731	1	0.0425	2.61881
ARHGEF10	1.09292	-	-	1.55629	-0.527917	-0.581139	0.385038	3	8	0.00185644	0.00272109	2.82099	1	1.36054	2.61881
ARHGEF10L	-1.01786	-	-	0.576974	3.53626	-0.644261	0.612778	1	0	0.000618812	0	5.21731	3.42217	1.13587	2.61881
ARHGEF11	0.118764	-	1.2942	1.07415	1.21649	-0.460042	0.648713	0	0	0	0	5.21731	1	0.0425	2.61881
ARHGEF12	-0.0931649	-0.0205468	1.2942	1.78608	-0.606457	1.08948	0.574932	0	0	0	0	5.21731	1	0.0425	2.61881
ARHGEF15	2.06524	-	-	0.382204	-0.961435	1.3988	0.721203	0	1	0	0.000340136	4.38798	1	0.170068	2.61881
ARHGEF16	0.751339	-	-	1.24408	-0.225699	-	0.589907	3	3	0.00185644	0.00102041	3.54291	3.11179	4.06632	2.61881
ARHGEF17	-1.01786	-	-	-0.816229	-0.806928	0.566231	-0.518697	0	0	0	0	5.21731	1	0.0425	2.61881
ARHGEF18	0.506618	-	-	-1.31307	1.01204	-0.556863	-0.0878195	0	0	0	0	5.21731	1	0.0425	2.61881
ARHGEF19	-0.335549	-	-	-	0.954943	-	0.309697	1	0	0.000618812	0	5.21731	2.30789	1.06867	2.61881
ARHGEF2	1.61795	-	-0.109774	-0.464268	-0.232235	-0.635516	0.0352306	0	0	0	0	5.21731	1	0.0425	2.61881
ARHGEF25	-0.288714	-	-	-	0.422069	-	0.0666774	0	1	0	0.000340136	4.38798	1	0.170068	2.61881
ARHGEF26	0.610034	-	-0.109774	-	-	-	0.25013	1	0	0.000618812	0	5.21731	2.07035	1.05546	2.61881
ARHGEF3	-1.01786	-	-	-0.432569	-0.23695	0.255188	-0.358049	0	0	0	0	5.21731	1	0.0425	2.61881
ARHGEF33	-0.335549	-	-	-	-	-	-0.335549	0	0	0	0	5.21731	1	0.0425	2.61881
ARHGEF35	-	-	-	-	-	-	-	0	0	0	0	5.21731	1	0.0425	2.61881
ARHGEF37	-0.335549	-	-	-	-	-	-0.335549	0	0	0	0	5.21731	1	0.0425	2.61881
ARHGEF38	-0.335549	-	-	-	-	-	-0.335549	0	0	0	0	5.21731	1	0.0425	2.61881
ARHGEF4	0.0891022	0.402246	-0.109774	-0.0549458	-0.522988	1.57654	0.23003	1	1	0.000618812	0.000340136	4.38798	1.70909	1.17166	2.61881
ARHGEF40	-0.335549	-	-	-	0.763859	-	0.214155	1	0	0.000618812	0	5.21731	1.92376	1.04749	2.61881
ARHGEF5	-0.898499	-	-	-0.405186	0.618281	-0.644261	-0.332416	0	0	0	0	5.21731	1	0.0425	2.61881
ARHGEF6	-1.01786	-0.742812	-0.109774	-1.34335	-0.177532	0.170388	-0.536824	1	0	0.000618812	0	5.21731	1	0.0425	2.61881
ARHGEF7	-0.00697477	-	-0.109774	-1.00735	-0.402493	-0.319868	-0.369292	5	1	0.00309406	0.000340136	4.38798	1	0.170068	2.61881
ARHGEF9	3.45079	3.39217	-	-0.823179	1.00734	7.52806	2.91104	0	0	0	0	5.21731	1	0.0425	2.61881
ARID1A	-0.0872881	1.09318	-	-1.35423	-0.612084	-0.0337716	-0.198838	0	0	0	0	5.21731	1	0.0425	2.61881
ARID1B	-0.187007	-	-	-	-0.388029	-0.454061	-0.343032	0	0	0	0	5.21731	1	0.0425	2.61881
ARID2	-0.488197	-	-	-	0.612015	-0.376487	-0.0842232	0	1	0	0.000340136	4.38798	1	0.170068	2.61881
ARID3A	-0.488197	-0.91768	-	-0.901265	-1.0003	-0.32515	-0.726518	0	1	0	0.000340136	4.38798	1	0.170068	2.61881
ARID3B	-0.488197	1.43408	-	-0.12196	-0.917224	-0.00516674	-0.0196939	1	1	0.000618812	0.000340136	4.38798	1	0.170068	2.61881
ARID3C	-0.488197	-	-	-	-	-	-0.488197	1	0	0.000618812	0	5.21731	1	0.0425	2.61881
ARID4A	-0.800685	-0.736632	-	-1.2954	-0.582633	0.463901	-0.59029	0	0	0	0	5.21731	1	0.0425	2.61881
ARID4B	-0.488197	-0.0205468	-	-1.43799	-0.754025	-0.0492573	-0.550004	1	2	0.000618812	0.000680272	3.85978	1	0.340136	2.61881
ARID5A	-0.488197	-	-	-1.28634	-0.451863	-	-0.742134	0	0	0	0	5.21731	1	0.0425	2.61881
ARID5B	-0.116864	-0.844469	-	1.14793	-	-0.165462	0.00528283	0	0	0	0	5.21731	1	0.0425	2.61881
ARIH1	-0.230876	-	-	-0.825945	-0.243283	-0.644261	-0.486091	1	0	0.000618812	0	5.21731	1	0.0425	2.61881
ARIH2	0.346456	-	-	-0.865093	1.92436	-0.635516	0.192551	0	1	0	0.000340136	4.38798	1	0.170068	2.61881
ARL1	-0.887383	-	-	0.609174	-0.924663	0.428239	-0.193658	0	0	0	0	5.21731	1	0.0425	2.61881
ARL10	-1.01786	-	-	-	-	-0.399152	-0.708508	0	0	0	0	5.21731	1	0.0425	2.61881
ARL11	-1.01786	-	-	-	-0.314679	1.24913	-0.0278054	0	0	0	0	5.21731	1	0.0425	2.61881
ARL13A	-1.01786	-	-	-	-	-0.644261	-0.831063	0	0	0	0	5.21731	1	0.0425	2.61881
ARL13B	-0.279563	-1.03291	-	-	-	-0.197704	-0.503391	0	0	0	0	5.21731	1	0.0425	2.61881
ARL14	-1.01786	-	-	0.571084	0.598904	-0.644261	-0.123034	0	0	0	0	5.21731	1	0.0425	2.61881
ARL15	-1.01786	-	-	0.533001	0.244079	-0.346776	-0.14689	0	0	0	0	5.21731	1	0.0425	2.61881
ARL16	-1.01786	-	-	-	-	-	-1.01786	0	0	0	0	5.21731	1	0.0425	2.61881
ARL17A	-0.887383	-	-	-	-	-	-0.887383	5	5	0.00309406	0.00170068	3.15461	1	0.85034	2.61881
ARL17B	-0.902574	-	-	-	-	-	-0.902574	7	5	0.00433168	0.00170068	3.15461	1	0.85034	2.61881
ARL2	2.17258	-	-	0.864003	-0.794083	-0.644261	0.39956	0	0	0	0	5.21731	1	0.0425	2.61881
ARL2-SNX15	-	-	-	-	-	-	-	0	0	0	0	5.21731	1	0.0425	2.61881
ARL2BP	0.0311466	-	-	-1.08789	0.00404102	-0.273764	-0.331618	0	0	0	0	5.21731	1	0.0425	2.61881
ARL3	1.95195	-0.719152	-	1.39071	-0.951931	0.123959	0.359108	0	0	0	0	5.21731	1	0.0425	2.61881
ARL4A	-0.28276	-1.03291	-	-0.578561	-0.889428	-0.364745	-0.62968	0	0	0	0	5.21731	1	0.0425	2.61881
ARL4C	-0.0838478	-	-	-0.510597	0.386089	0.800042	0.147921	0	1	0	0.000340136	4.38798	1	0.170068	2.61881
ARL4D	-0.844231	-	-	1.57819	-0.616996	-0.644261	-0.131824	0	0	0	0	5.21731	1	0.0425	2.61881
ARL5A	-1.01786	-	-	-1.28145	0.24324	-0.0948428	-0.53773	0	1	0	0.000340136	4.38798	1	0.170068	2.61881
ARL5B	-1.01786	-	-	-	-0.788689	0.327695	-0.492952	0	0	0	0	5.21731	1	0.0425	2.61881
ARL5C	-1.01786	-	-	-	-	-	-1.01786	0	0	0	0	5.21731	1	0.0425	2.61881
ARL6	0.520531	0.626952	-	-	-0.791017	-	0.118822	0	1	0	0.000340136	4.38798	1	0.170068	2.61881
ARL6IP1	-0.753823	-	-	1.29101	-0.164121	0.0300107	0.100768	0	0	0	0	5.21731	1	0.0425	2.61881
ARL6IP4	-0.0324103	-	-	-1.4576	-0.912773	-	-0.800929	0	0	0	0	5.21731	1	0.0425	2.61881
ARL6IP5	1.34501	-0.861783	-	-1.10326	-0.328756	-0.0808898	-0.205936	0	0	0	0	5.21731	1	0.0425	2.61881
ARL6IP6	-0.967866	-	-	-	-0.277414	-0.399152	-0.548144	0	1	0	0.000340136	4.38798	1	0.170068	2.61881
ARL8A	-1.01786	-	-	-	-	1.06546	0.0238001	0	0	0	0	5.21731	1	0.0425	2.61881
ARL8B	-1.01786	-	-	1.6006	-0.956416	-0.463338	-0.209254	0	1	0	0.000340136	4.38798	1	0.170068	2.61881
ARL9	-1.01786	-	-	-	-	-	-1.01786	0	0	0	0	5.21731	1	0.0425	2.61881
ARMC1	0.624583	-	-	-0.594331	-	1.01354	0.347932	1	0	0.000618812	0	5.21731	2.45702	1.07715	2.61881
ARMC10	-0.149694	-	-	-	-	-0.644261	-0.396978	0	0	0	0	5.21731	1	0.0425	2.61881
ARMC2	-	-	-	-	-	0.148024	0.148024	0	0	0	0	5.21731	1	0.0425	2.61881
ARMC3	-	-	-	-	-	-	-	0	0	0	0	5.21731	1	0.0425	2.61881
ARMC4	-	-	-	-	1.08484	-	1.08484	0	0	0	0	5.21731	1	0.0425	2.61881
ARMC5	-	-	-	-	-	-0.644261	-0.644261	0	0	0	0	5.21731	1	0.0425	2.61881
ARMC6	-	-	-	1.49673	-0.964248	-0.644261	-0.0372613	0	1	0	0.000340136	4.38798	1	0.170068	2.61881
ARMC7	-	-	-	0.14919	-0.485442	-	-0.168126	0	0	0	0	5.21731	1	0.0425	2.61881
ARMC8	-	-	-	-1.15019	-0.881231	-0.0550233	-0.69548	0	0	0	0	5.21731	1	0.0425	2.61881
ARMC9	-	-	-	1.14701	-	-	1.14701	0	0	0	0	5.21731	1	0.0425	2.61881
ARMCX1	-0.967866	-	-	1.5719	-	-0.644261	-0.0134105	0	0	0	0	5.21731	1	0.0425	2.61881
ARMCX2	-0.967866	-	-	1.10385	1.01978	1.06546	0.555308	0	0	0	0	5.21731	1	0.0425	2.61881
ARMCX3	0.896912	-	-	1.4988	-0.951616	1.28622	0.682579	0	0	0	0	5.21731	1	0.0425	2.61881
ARMCX4	-0.967866	-	-	-	-	-	-0.967866	0	1	0	0.000340136	4.38798	1	0.170068	2.61881
ARMCX5	-	-	-	-1.11749	-	-0.644261	-0.880876	0	0	0	0	5.21731	1	0.0425	2.61881
ARMCX5-GPRASP2	-	-	-	-	-	-	-	0	0	0	0	5.21731	1	0.0425	2.61881
ARMCX6	-0.967866	-	-	-1.37396	-	-0.644261	-0.995364	0	0	0	0	5.21731	1	0.0425	2.61881
ARMS2	0.365851	-	-	-	-	-	0.365851	0	1	0	0.000340136	4.38798	1	0.170068	2.61881
ARNT	-0.132813	0.0639565	-0.109774	-0.871498	-0.709638	0.679121	-0.180108	0	0	0	0	5.21731	1	0.0425	2.61881
ARNT2	-0.0252831	0.658877	-0.109774	0.224717	-0.514427	-0.565932	-0.0553036	0	0	0	0	5.21731	1	0.0425	2.61881
ARNTL	-0.882257	1.11558	-0.109774	-0.21734	-0.407841	-0.47336	-0.162498	0	0	0	0	5.21731	1	0.0425	2.61881
ARNTL2	-0.800685	-	-	0.365449	1.25589	-	0.273553	0	0	0	0	5.21731	1	0.0425	2.61881
ARPC1A	0.025235	-	-0.109774	1.36984	-0.825064	2.64768	0.621583	0	0	0	0	5.21731	1	0.0425	2.61881
ARPC1B	-0.199214	-	-0.109774	-1.29712	-0.51506	-0.130873	-0.450409	0	0	0	0	5.21731	1	0.0425	2.61881
ARPC2	-0.0822624	-	-0.109774	-1.38054	-0.982014	-0.351838	-0.581285	0	0	0	0	5.21731	1	0.0425	2.61881
ARPC3	0.320759	0.491356	-0.109774	-1.29563	-0.288069	-	-0.176271	0	0	0	0	5.21731	1	0.0425	2.61881
ARPC4	0.227268	-	-0.109774	-0.838136	-0.882871	3.40941	0.361179	0	0	0	0	5.21731	1	0.0425	2.61881
ARPC4-TTLL3	-0.488197	-	-	-	-	-	-0.488197	0	0	0	0	5.21731	1	0.0425	2.61881
ARPC5	0.227268	-	-0.109774	-1.36026	-0.961203	-0.365327	-0.51386	0	0	0	0	5.21731	1	0.0425	2.61881
ARPC5L	-0.131631	-	-0.109774	-0.836559	-0.616845	-0.644261	-0.467814	0	0	0	0	5.21731	1	0.0425	2.61881
ARPM1	-0.413637	-	-	-	-	-0.644261	-0.528949	0	0	0	0	5.21731	1	0.0425	2.61881
ARPP19	-0.488197	-	-	-	1.00141	-	0.256608	0	0	0	0	5.21731	1	0.0425	2.61881
ARPP21	0.764607	-0.200541	-	-	-	-	0.282033	0	0	0	0	5.21731	1	0.0425	2.61881
ARR3	0.649503	-	-	-0.528139	1.27214	-	0.464503	0	0	0	0	5.21731	1	0.0425	2.61881
ARRB1	0.351452	-0.977902	1.02305	-0.731365	1.58979	2.88154	0.689429	0	0	0	0	5.21731	1	0.0425	2.61881
ARRB2	0.716122	2.56139	1.02305	-1.031	1.74949	0.672112	0.948528	1	1	0.000618812	0.000340136	4.38798	2.73984	1.70784	2.61881
ARRDC1	-	-	-	-	-0.638694	-0.644261	-0.641478	0	3	0	0.00102041	3.54291	1	0.510204	2.61881
ARRDC2	-	-	-	-	-	-0.644261	-0.644261	0	0	0	0	5.21731	1	0.0425	2.61881
ARRDC3	-1.01786	0.0650815	-	-	1.85189	2.06685	0.74149	0	0	0	0	5.21731	1	0.0425	2.61881
ARRDC4	-0.907745	-	-	-	-	0.716961	-0.0953921	0	2	0	0.000680272	3.85978	1	0.340136	2.61881
ARRDC5	-0.907745	-	-	-	-	-	-0.907745	0	0	0	0	5.21731	1	0.0425	2.61881
ARSA	-0.0694514	-0.961017	-0.109774	-0.903865	0.405474	-	-0.327727	3	1	0.00185644	0.000340136	4.38798	1	0.170068	2.61881
ARSB	0.340977	-0.964552	-0.109774	-0.823108	-	-0.47336	-0.405963	4	6	0.00247525	0.00204082	3.0219	1	1.02041	2.61881
ARSD	-0.753823	-	-	1.55802	-	-	0.402098	1	3	0.000618812	0.00102041	3.54291	1	0.510204	2.61881
ARSE	-0.177079	-	-	-0.321423	-0.683323	-	-0.393942	0	2	0	0.000680272	3.85978	1	0.340136	2.61881
ARSF	-0.902574	-	-	0.645846	-0.451319	-	-0.236016	0	2	0	0.000680272	3.85978	1	0.340136	2.61881
ARSG	-0.488197	-	-0.109774	-	-	-	-0.298986	0	0	0	0	5.21731	1	0.0425	2.61881
ARSH	-0.902574	-	-	-	-	-	-0.902574	0	2	0	0.000680272	3.85978	1	0.340136	2.61881
ARSI	-0.753823	-	-	-	-	-	-0.753823	0	0	0	0	5.21731	1	0.0425	2.61881
ARSJ	-0.902574	-	-	1.38724	-	0.223638	0.236102	0	0	0	0	5.21731	1	0.0425	2.61881
ARSK	-0.902574	-	-	-	-	-	-0.902574	0	0	0	0	5.21731	1	0.0425	2.61881
ART1	0.127921	-	-	1.8058	0.036941	-	0.656886	0	0	0	0	5.21731	1	0.0425	2.61881
ART3	-0.0940405	-	-	0.0202446	-	-	-0.0368979	0	1	0	0.000340136	4.38798	1	0.170068	2.61881
ART4	0.0901493	-	-	0.554019	-	-	0.322084	0	0	0	0	5.21731	1	0.0425	2.61881
ART5	-0.488197	-	-	-	-	-	-0.488197	0	0	0	0	5.21731	1	0.0425	2.61881
ARTN	0.188796	0.402246	-	0.135696	-	-	0.242246	1	0	0.000618812	0	5.21731	2.03843	1.05371	2.61881
ARV1	-0.00797809	-	-	-	-	-	-0.00797809	0	0	0	0	5.21731	1	0.0425	2.61881
ARVCF	-0.0694514	-	-	1.52214	0.566804	-0.197704	0.455446	8	46	0.0049505	0.0156463	1.88383	1	7.82313	2.61881
ARX	4.04717	1.1765	-	-	-	4.91466	3.37944	0	2	0	0.000680272	3.85978	1	0.340136	2.61881
AS3MT	2.63306	-0.0205468	-	-	-	-0.644261	0.656085	0	0	0	0	5.21731	1	0.0425	2.61881
ASAH1	-0.488197	-1.03291	-0.109774	-0.206861	-0.335109	-0.644261	-0.469518	0	1	0	0.000340136	4.38798	1	0.170068	2.61881
ASAH2	-0.898499	-0.200541	-0.109774	-	-	-	-0.402938	0	0	0	0	5.21731	1	0.0425	2.61881
ASAH2B	-	-	-	-	-	-	-	0	0	0	0	5.21731	1	0.0425	2.61881
ASAP1	0.225137	-	-0.109774	0.107663	0.857041	-	0.270017	0	0	0	0	5.21731	1	0.0425	2.61881
ASAP1-IT1	-	-	-	-	-	-	-	0	0	0	0	5.21731	1	0.0425	2.61881
ASAP2	-0.288714	-	-0.109774	1.57714	0.884269	-	0.515731	0	0	0	0	5.21731	1	0.0425	2.61881
ASAP3	-0.335549	-	-0.109774	1.31886	-0.860377	-	0.00328952	0	1	0	0.000340136	4.38798	1	0.170068	2.61881
ASB1	-0.283094	1.80137	-	0.830613	-0.501802	-0.644261	0.240565	0	1	0	0.000340136	4.38798	1	0.170068	2.61881
ASB10	-0.726971	-	-	-	-	-	-0.726971	0	1	0	0.000340136	4.38798	1	0.170068	2.61881
ASB11	-0.726971	-	-	-	-	-	-0.726971	0	0	0	0	5.21731	1	0.0425	2.61881
ASB12	-0.726971	-	-	-	-0.70512	-0.644261	-0.692117	0	0	0	0	5.21731	1	0.0425	2.61881
ASB13	-1.01786	-	-	1.45232	0.639459	-0.197704	0.219052	0	0	0	0	5.21731	1	0.0425	2.61881
ASB14	-0.726971	-	-	-	-	1.24913	0.261077	0	0	0	0	5.21731	1	0.0425	2.61881
ASB15	-0.726971	-	-	-	-	-0.644261	-0.685616	0	0	0	0	5.21731	1	0.0425	2.61881
ASB16	-1.01786	-	-	-	1.19393	-0.644261	-0.156064	0	0	0	0	5.21731	1	0.0425	2.61881
ASB17	-0.726971	-	-	-	-	-	-0.726971	0	0	0	0	5.21731	1	0.0425	2.61881
ASB18	-0.726971	-	-	-	-	-	-0.726971	0	1	0	0.000340136	4.38798	1	0.170068	2.61881
ASB2	-0.726971	-	-	-	-0.240693	-	-0.483832	0	0	0	0	5.21731	1	0.0425	2.61881
ASB3	-0.726971	-	-	-	0.443808	-0.399152	-0.227438	0	0	0	0	5.21731	1	0.0425	2.61881
ASB4	-0.204748	-	-	1.47027	-0.66339	-	0.200712	0	0	0	0	5.21731	1	0.0425	2.61881
ASB5	-0.726971	-	-	-	-	-0.644261	-0.685616	0	0	0	0	5.21731	1	0.0425	2.61881
ASB6	-0.726971	-	-	-1.36731	-0.553965	-0.644261	-0.823127	0	0	0	0	5.21731	1	0.0425	2.61881
ASB7	-0.726971	-	-	0.0464426	-0.640096	-0.644261	-0.491222	0	2	0	0.000680272	3.85978	1	0.340136	2.61881
ASB8	-0.726971	-	-	1.47527	-0.777505	0.429805	0.10015	0	1	0	0.000340136	4.38798	1	0.170068	2.61881
ASB9	-0.726971	-	-	-0.0902516	-0.64419	-	-0.487138	0	0	0	0	5.21731	1	0.0425	2.61881
ASB9P1	-	-	-	-	-	-	-	0	0	0	0	5.21731	1	0.0425	2.61881
ASCC1	-0.800685	-	-	-0.867868	-0.474653	-0.0985155	-0.56043	0	0	0	0	5.21731	1	0.0425	2.61881
ASCC2	-0.320376	-	-	-1.38706	-0.985956	-0.644261	-0.834414	0	0	0	0	5.21731	1	0.0425	2.61881
ASCC3	-0.488197	-	-	-0.908376	-0.527142	0.821901	-0.275454	0	0	0	0	5.21731	1	0.0425	2.61881
ASCL1	1.58942	0.626952	-	0.563612	3.46481	0.15873	1.28071	0	0	0	0	5.21731	1	0.0425	2.61881
ASCL2	2.12514	0.115723	-	-0.715071	0.749828	-	0.568905	0	0	0	0	5.21731	1	0.0425	2.61881
ASCL3	-0.800685	-0.200541	-	-0.604924	2.60794	-	0.250447	0	1	0	0.000340136	4.38798	1	0.170068	2.61881
ASCL4	0.0126626	-	-	-	0.0204234	-0.644261	-0.203725	0	0	0	0	5.21731	1	0.0425	2.61881
ASF1A	-0.800685	-0.200541	-	-1.14222	-0.955781	-0.444895	-0.708824	0	0	0	0	5.21731	1	0.0425	2.61881
ASF1B	0.380496	-	-	-0.227159	-0.939152	-0.0985155	-0.221082	0	0	0	0	5.21731	1	0.0425	2.61881
ASGR1	-0.0989963	-1.03291	-	0.00770228	-0.952582	-	-0.519195	0	1	0	0.000340136	4.38798	1	0.170068	2.61881
ASGR2	0.117915	-0.977902	-	0.160703	-0.518203	-	-0.304372	0	0	0	0	5.21731	1	0.0425	2.61881
ASH1L	0.134887	-	-0.109774	1.28107	-0.861535	-0.0178351	0.0853634	0	0	0	0	5.21731	1	0.0425	2.61881
ASH2L	-0.275452	-0.0205468	-	-1.386	-0.17075	-0.298877	-0.430326	0	0	0	0	5.21731	1	0.0425	2.61881
ASIP	1.31953	-0.922526	-0.109774	0.0473412	0.00233539	-	0.0673809	0	0	0	0	5.21731	1	0.0425	2.61881
ASL	0.577882	-0.887721	-5.61267	-0.189547	-0.565483	-	-1.33551	0	0	0	0	5.21731	1	0.0425	2.61881
ASMT	0.362915	-	-4.9625	1.45687	-	-	-1.04757	0	1	0	0.000340136	4.38798	1	0.170068	2.61881
ASMTL	-0.335549	-	-	-0.846133	0.00215474	-	-0.393176	0	0	0	0	5.21731	1	0.0425	2.61881
ASMTL-AS1	-	-	-	-	-	-	-	0	1	0	0.000340136	4.38798	1	0.170068	2.61881
ASNA1	1.65038	-0.200541	-	-0.241147	-0.397703	-0.644261	0.0333451	0	0	0	0	5.21731	1	0.0425	2.61881
ASNS	0.524624	-	-0.109774	0.614415	-0.921584	-	0.0269203	0	0	0	0	5.21731	1	0.0425	2.61881
ASNSD1	0.0771672	-	-	-1.28003	-	-	-0.601431	0	0	0	0	5.21731	1	0.0425	2.61881
ASPA	1.29463	-0.769121	-6.60499	1.2777	-	-0.644261	-1.08921	3	1	0.00185644	0.000340136	4.38798	1	0.170068	2.61881
ASPDH	-0.716646	-	-	-	-	-	-0.716646	0	0	0	0	5.21731	1	0.0425	2.61881
ASPG	0.577882	-	-	-	-	-	0.577882	0	1	0	0.000340136	4.38798	1	0.170068	2.61881
ASPH	1.02213	-0.686943	-	1.73056	-0.738494	0.552649	0.37598	0	0	0	0	5.21731	1	0.0425	2.61881
ASPHD1	-0.488197	-	-	0.757535	-	-0.644261	-0.124974	10	7	0.00618812	0.00238095	2.91286	1	1.19048	2.61881
ASPHD2	-0.488197	-	-	-	-	-0.644261	-0.566229	0	0	0	0	5.21731	1	0.0425	2.61881
ASPM	0.923277	-0.468711	-	-0.281752	-0.997625	-	-0.206203	0	3	0	0.00102041	3.54291	1	0.510204	2.61881
ASPN	0.214348	-	-	0.575347	-	0.246514	0.345403	0	0	0	0	5.21731	1	0.0425	2.61881
ASPRV1	-0.210908	-0.0205468	-	-	-	-0.644261	-0.291905	0	0	0	0	5.21731	1	0.0425	2.61881
ASPSCR1	-0.335549	-	-	-1.2293	0.776014	-	-0.262945	0	0	0	0	5.21731	1	0.0425	2.61881
ASRGL1	0.577882	-	-	1.24385	-	-0.644261	0.39249	0	1	0	0.000340136	4.38798	1	0.170068	2.61881
ASS1	1.77755	-0.786724	-5.61267	1.58344	-0.662768	-0.197704	-0.649813	0	0	0	0	5.21731	1	0.0425	2.61881
ASTE1	-0.716646	-	-	-1.16323	-	-	-0.939938	0	0	0	0	5.21731	1	0.0425	2.61881
ASTL	-0.847578	-0.200541	-	-	-	-	-0.524059	0	0	0	0	5.21731	1	0.0425	2.61881
ASTN1	0.886912	1.81004	-	1.78749	-	0.178974	1.16585	0	0	0	0	5.21731	1	0.0425	2.61881
ASTN2	-0.967866	-	-	1.27902	-	0.672112	0.327755	1	0	0.000618812	0	5.21731	2.37864	1.07268	2.61881
ASXL1	-0.800685	-0.468711	-	-1.07838	0.00809145	0.982201	-0.271498	0	0	0	0	5.21731	1	0.0425	2.61881
ASXL2	-0.488197	-0.686943	-	-1.23268	-0.945712	-0.315719	-0.73385	0	0	0	0	5.21731	1	0.0425	2.61881
ASXL3	-0.488197	-	-	-	-	-0.644261	-0.566229	0	1	0	0.000340136	4.38798	1	0.170068	2.61881
ASZ1	-0.193114	0.402246	-	-	-	-	0.104566	0	0	0	0	5.21731	1	0.0425	2.61881
ATAD1	0.651034	0.0150599	-	-	-0.647208	-0.644261	-0.156344	0	0	0	0	5.21731	1	0.0425	2.61881
ATAD2	-0.488197	-	-	-0.374647	-0.979479	-0.0292272	-0.467888	0	0	0	0	5.21731	1	0.0425	2.61881
ATAD2B	-0.902574	0.0180539	-	-1.26443	-	-0.197502	-0.586612	0	0	0	0	5.21731	1	0.0425	2.61881
ATAD3A	-0.488197	-	-	-	-0.712091	-	-0.600144	4	5	0.00247525	0.00170068	3.15461	1	0.85034	2.61881
ATAD3B	-0.902574	-	-	-1.06128	3.47017	-	0.502106	4	5	0.00247525	0.00170068	3.15461	2.47629	5.34689	2.61881
ATAD3C	-0.902574	-	-	-	-	-	-0.902574	4	5	0.00247525	0.00170068	3.15461	1	0.85034	2.61881
ATAD5	-0.488197	1.18114	-	-0.418338	-0.955919	-0.644261	-0.265115	0	1	0	0.000340136	4.38798	1	0.170068	2.61881
ATAT1	-0.902574	-	-	-	-	-	-0.902574	0	0	0	0	5.21731	1	0.0425	2.61881
ATCAY	-0.907462	-0.885629	-	-	-0.617919	2.88154	0.117634	0	0	0	0	5.21731	1	0.0425	2.61881
ATE1	-0.488197	-0.468711	-	-	-0.0654525	-	-0.340787	0	1	0	0.000340136	4.38798	1	0.170068	2.61881
ATF1	0.690201	-0.200541	-	-1.41942	0.185817	-0.294091	-0.207607	0	0	0	0	5.21731	1	0.0425	2.61881
ATF2	-0.194115	-0.718452	1.02305	-0.966379	-0.937281	-0.463338	-0.376085	2	1	0.00123762	0.000340136	4.38798	1	0.170068	2.61881
ATF3	-1.01786	0.402246	-	-0.294295	-0.967505	-0.298877	-0.435259	0	0	0	0	5.21731	1	0.0425	2.61881
ATF4	-0.00936858	-0.844469	1.02305	-1.42395	-0.729804	-	-0.396908	0	0	0	0	5.21731	1	0.0425	2.61881
ATF5	2.83551	-	-	0.00641693	1.08797	-	1.30997	0	0	0	0	5.21731	1	0.0425	2.61881
ATF6	-1.01786	0.402246	-0.109774	0.161116	-0.516103	-0.166329	-0.207784	0	0	0	0	5.21731	1	0.0425	2.61881
ATF6B	-1.01786	-0.200541	-0.109774	-0.718996	0.350722	-	-0.33929	0	0	0	0	5.21731	1	0.0425	2.61881
ATF7	-0.0209731	-0.971919	-	-0.283503	-0.889373	0.938142	-0.245525	0	0	0	0	5.21731	1	0.0425	2.61881
ATF7IP	-0.800685	-	-	-1.3514	-0.681442	-0.644261	-0.869448	0	0	0	0	5.21731	1	0.0425	2.61881
ATF7IP2	-0.0324103	-	-	-0.283964	0.0335312	-0.644261	-0.231776	0	0	0	0	5.21731	1	0.0425	2.61881
ATG10	-0.887383	-	-	-0.198202	-0.858485	-0.644261	-0.647083	0	0	0	0	5.21731	1	0.0425	2.61881
ATG12	0.69813	-	-0.109774	-1.40964	-0.53421	-0.635516	-0.398202	0	0	0	0	5.21731	1	0.0425	2.61881
ATG13	0.693333	-	-	-	-0.707055	-	-0.00686141	0	0	0	0	5.21731	1	0.0425	2.61881
ATG14	1.36301	-	-	-	-	-	1.36301	0	0	0	0	5.21731	1	0.0425	2.61881
ATG16L1	0.427935	0.402246	-	-	-0.932349	-0.445424	-0.136898	0	1	0	0.000340136	4.38798	1	0.170068	2.61881
ATG16L2	-0.385292	-	-	-	0.139272	-	-0.12301	0	0	0	0	5.21731	1	0.0425	2.61881
ATG2A	-0.902574	-	-	-1.40392	-0.93437	-0.644261	-0.971282	0	0	0	0	5.21731	1	0.0425	2.61881
ATG2B	-	-	-	0.0318766	-0.585451	-0.27727	-0.276948	0	1	0	0.000340136	4.38798	1	0.170068	2.61881
ATG3	0.390227	-	-0.109774	-1.22317	-0.658623	-	-0.400336	2	0	0.00123762	0	5.21731	1	0.0425	2.61881
ATG4A	-0.742764	-	-0.109774	-0.885426	-0.758448	2.00012	-0.0992591	0	0	0	0	5.21731	1	0.0425	2.61881
ATG4B	0.427935	-0.834978	-0.109774	-1.41882	-0.737397	-0.644261	-0.552882	1	3	0.000618812	0.00102041	3.54291	1	0.510204	2.61881
ATG4C	0.427935	-0.962704	-0.109774	-	-0.966863	-0.644261	-0.451133	0	0	0	0	5.21731	1	0.0425	2.61881
ATG4D	-0.742764	-	-0.109774	-	-	-0.644261	-0.498933	0	0	0	0	5.21731	1	0.0425	2.61881
ATG5	1.05798	-0.901044	-0.109774	-1.43167	-0.937375	-0.399152	-0.453506	0	0	0	0	5.21731	1	0.0425	2.61881
ATG7	2.16977	-1.03291	-0.109774	-0.647707	-0.489803	-	-0.0220838	0	0	0	0	5.21731	1	0.0425	2.61881
ATG9A	0.473884	1.80137	-	1.75138	0.746717	3.39841	1.63435	0	0	0	0	5.21731	1	0.0425	2.61881
ATG9B	1.5849	-	-	-	-	-0.644261	0.470319	0	1	0	0.000340136	4.38798	1	0.170068	2.61881
ATHL1	-0.847578	-	-	-0.323822	-	-	-0.5857	0	0	0	0	5.21731	1	0.0425	2.61881
ATIC	0.0126626	-	-0.109774	-0.757458	-0.998817	-	-0.463347	0	1	0	0.000340136	4.38798	1	0.170068	2.61881
ATL1	0.685881	-	-	-	1.4155	-	1.05069	0	1	0	0.000340136	4.38798	1	0.170068	2.61881
ATL2	-0.742764	-	-	-	0.0818271	-	-0.330469	0	0	0	0	5.21731	1	0.0425	2.61881
ATL3	-0.742764	-	-	-	0.265808	-0.644261	-0.373739	0	0	0	0	5.21731	1	0.0425	2.61881
ATM	1.04788	-0.955954	-0.109774	-0.339437	-1.00805	1.52805	0.0271189	4	6	0.00247525	0.00204082	3.0219	1.07527	4.08362	2.61881
ATMIN	-0.488197	-0.468711	-	-0.619092	0.00967785	-0.163461	-0.345957	0	0	0	0	5.21731	1	0.0425	2.61881
ATN1	3.4305	1.14434	-	1.22747	-0.969643	0.116213	0.989776	0	0	0	0	5.21731	1	0.0425	2.61881
ATOH1	2.57126	-0.468711	-	-0.543036	0.889363	-	0.61222	0	1	0	0.000340136	4.38798	1	0.170068	2.61881
ATOH7	0.231614	-0.906874	-	-	-	-0.644261	-0.43984	0	0	0	0	5.21731	1	0.0425	2.61881
ATOH8	0.231614	-0.200541	-	-	-	-0.644261	-0.204396	0	0	0	0	5.21731	1	0.0425	2.61881
ATOX1	1.6512	-0.774097	-	0.408636	-0.522873	-0.644261	0.0237207	0	0	0	0	5.21731	1	0.0425	2.61881
ATP10A	1.39146	-	-	-0.684166	-	0.356524	0.354607	6	3	0.00371287	0.00102041	3.54291	4.90105	6.64099	2.61881
ATP10B	1.56778	-	-	2.16125	-	-0.383941	1.11503	0	0	0	0	5.21731	1	0.0425	2.61881
ATP10D	1.29745	-	-	-1.06932	-	-0.255808	-0.00922846	0	0	0	0	5.21731	1	0.0425	2.61881
ATP11A	1.43443	-	-	1.19693	-	-0.451092	0.726758	0	0	0	0	5.21731	1	0.0425	2.61881
ATP11B	1.29745	-	-	-1.11265	-	-0.280209	-0.0318038	0	1	0	0.000340136	4.38798	1	0.170068	2.61881
ATP11C	1.29745	-0.93419	-	-	-	-0.458357	-0.0317006	0	1	0	0.000340136	4.38798	1	0.170068	2.61881
ATP12A	4.31145	1.80137	-0.109774	-0.745494	-	-	1.31439	0	0	0	0	5.21731	1	0.0425	2.61881
ATP13A1	2.08759	-	-	-1.31875	-	-0.644261	0.0415289	0	0	0	0	5.21731	1	0.0425	2.61881
ATP13A2	2.3743	-	-	0.984552	-0.28985	-0.644261	0.606186	1	0	0.000618812	0	5.21731	3.39952	1.13441	2.61881
ATP13A3	2.08759	-	-	-0.280195	-	1.35239	1.05326	0	0	0	0	5.21731	1	0.0425	2.61881
ATP13A4	2.51815	-	-	-	-0.328984	-0.463338	0.575275	0	0	0	0	5.21731	1	0.0425	2.61881
ATP13A5	2.51815	-	-	-	-	-	2.51815	0	0	0	0	5.21731	1	0.0425	2.61881
ATP1A1	1.67506	-0.706977	1.62671	1.28629	0.608418	-0.644261	0.640873	0	0	0	0	5.21731	1	0.0425	2.61881
ATP1A1OS	-	-	-	-	-	-	-	0	0	0	0	5.21731	1	0.0425	2.61881
ATP1A2	5.41105	3.35824	1.62671	0.105703	-0.627994	-0.644261	1.53824	0	0	0	0	5.21731	1	0.0425	2.61881
ATP1A3	4.0539	1.81577	1.62671	0.0901815	-0.695744	-0.644261	1.04109	0	1	0	0.000340136	4.38798	1	0.170068	2.61881
ATP1A4	2.58874	0.402246	1.62671	-	-0.745281	-	0.968102	0	0	0	0	5.21731	1	0.0425	2.61881
ATP1B1	2.35162	-0.200541	1.62671	-0.739577	-0.242885	-0.38268	0.402106	0	0	0	0	5.21731	1	0.0425	2.61881
ATP1B2	2.49629	-0.754851	1.62671	1.52475	-0.246521	0.116213	0.793765	0	1	0	0.000340136	4.38798	1	0.170068	2.61881
ATP1B3	2.35162	-	1.62671	-1.2877	-0.745281	-	0.486335	0	0	0	0	5.21731	1	0.0425	2.61881
ATP1B4	5.11006	-	1.62671	1.154	-	-0.644261	1.81163	0	0	0	0	5.21731	1	0.0425	2.61881
ATP2A1	3.76757	1.09318	1.86608	-0.775879	0.470381	-0.644261	0.962846	1	0	0.000618812	0	5.21731	4.53277	1.2135	2.61881
ATP2A2	2.37605	-0.864034	1.97798	0.478825	-0.960181	0.198096	0.534456	0	0	0	0	5.21731	1	0.0425	2.61881
ATP2A3	2.30827	-0.0205468	1.86608	-1.23047	-0.717779	-0.644261	0.260215	1	1	0.000618812	0.000340136	4.38798	1.78287	1.19419	2.61881
ATP2B1	2.33923	-0.200541	1.47286	1.85562	1.83019	1.61859	1.48599	0	0	0	0	5.21731	1	0.0425	2.61881
ATP2B2	1.57673	-0.737946	1.47286	0.138603	2.06855	-0.435732	0.680511	0	0	0	0	5.21731	1	0.0425	2.61881
ATP2B3	1.84726	-	1.47286	1.28614	-0.657015	-0.0289588	0.784057	1	0	0.000618812	0	5.21731	3.98753	1.17385	2.61881
ATP2B4	2.52739	0.402246	1.47286	0.968654	1.90902	0.584453	1.31077	0	0	0	0	5.21731	1	0.0425	2.61881
ATP2C1	0.807306	-0.468711	-	1.44812	-0.283165	0.891781	0.479067	0	0	0	0	5.21731	1	0.0425	2.61881
ATP2C2	2.55987	-	-	-0.512028	0.0515767	-0.644261	0.36379	0	3	0	0.00102041	3.54291	1	0.510204	2.61881
ATP4A	5.27631	0.125411	1.87739	-0.710756	-	-0.644261	1.18482	0	0	0	0	5.21731	1	0.0425	2.61881
ATP4B	2.53481	0.402246	1.87739	0.983699	1.95958	-	1.55155	0	0	0	0	5.21731	1	0.0425	2.61881
ATP5A1	1.00956	-	-0.109774	-0.465711	-0.766739	-	-0.0831647	0	0	0	0	5.21731	1	0.0425	2.61881
ATP5B	1.23513	-	-0.109774	1.12803	0.316142	-	0.642384	0	1	0	0.000340136	4.38798	1	0.170068	2.61881
ATP5C1	1.40173	-	-0.109774	-1.1498	-0.97286	-0.197704	-0.205682	0	0	0	0	5.21731	1	0.0425	2.61881
ATP5D	1.1022	-	-0.109774	-1.15897	-0.868108	-	-0.258663	0	0	0	0	5.21731	1	0.0425	2.61881
ATP5E	1.40173	-	-0.109774	-1.38558	-	-0.644261	-0.184472	0	0	0	0	5.21731	1	0.0425	2.61881
ATP5EP2	1.55286	-	-	-	-	-	1.55286	0	0	0	0	5.21731	1	0.0425	2.61881
ATP5F1	1.13015	-	-0.109774	-1.29424	-0.960566	-0.644261	-0.375737	0	0	0	0	5.21731	1	0.0425	2.61881
ATP5G1	1.13015	-	-0.109774	-0.98643	-	-	0.0113158	0	1	0	0.000340136	4.38798	1	0.170068	2.61881
ATP5G2	1.34081	-	-0.109774	-1.43435	-	-0.644261	-0.211893	0	0	0	0	5.21731	1	0.0425	2.61881
ATP5G3	1.34081	-	-0.109774	-0.728149	-0.530723	-0.47336	-0.100239	0	0	0	0	5.21731	1	0.0425	2.61881
ATP5H	1.13015	-	-0.109774	-1.21695	-0.414266	-	-0.152709	0	0	0	0	5.21731	1	0.0425	2.61881
ATP5I	1.13015	-	-0.109774	-0.792076	-0.804809	-	-0.144127	1	5	0.000618812	0.00170068	3.15461	1	0.85034	2.61881
ATP5J	1.13015	-	-0.109774	0.566603	-0.363811	-	0.305792	0	0	0	0	5.21731	1	0.0425	2.61881
ATP5J2	2.72777	-	-0.109774	-1.3544	-0.989789	-	0.0684516	0	0	0	0	5.21731	1	0.0425	2.61881
ATP5J2-PTCD1	-	-	-	-	-	-	-	0	0	0	0	5.21731	1	0.0425	2.61881
ATP5L	1.13015	-	-0.109774	-1.45873	-0.547325	-0.197704	-0.236676	0	0	0	0	5.21731	1	0.0425	2.61881
ATP5L2	1.34081	-	-	-	-	-	1.34081	0	1	0	0.000340136	4.38798	1	0.170068	2.61881
ATP5O	0.840669	-	-0.109774	-1.24712	-0.892696	-	-0.352229	1	1	0.000618812	0.000340136	4.38798	1	0.170068	2.61881
ATP5S	1.74138	-	-	-1.19518	-	-	0.273096	0	1	0	0.000340136	4.38798	1	0.170068	2.61881
ATP5SL	-0.413637	-	-	-1.18259	-	-	-0.798111	0	0	0	0	5.21731	1	0.0425	2.61881
ATP6AP1	1.55286	-0.200541	-0.109774	1.41583	-0.289179	-	0.473839	1	1	0.000618812	0.000340136	4.38798	2.20794	1.35361	2.61881
ATP6AP1L	1.31737	-	-	-	-	-	1.31737	0	0	0	0	5.21731	1	0.0425	2.61881
ATP6AP2	1.34069	-	-	0.588379	-0.168462	-0.15073	0.40247	2	0	0.00123762	0	5.21731	3.19062	2.08924	2.61881
ATP6V0A1	0.641557	-	-0.109774	1.2462	1.84568	-0.644261	0.595881	0	0	0	0	5.21731	1	0.0425	2.61881
ATP6V0A2	0.641557	-	-0.109774	0.165504	0.466932	0.69887	0.372618	0	0	0	0	5.21731	1	0.0425	2.61881
ATP6V0A4	1.21459	-	-0.109774	-0.341458	-0.24056	-	0.130699	0	0	0	0	5.21731	1	0.0425	2.61881
ATP6V0B	0.646296	-	-0.109774	0.367504	-	-0.644261	0.0649413	1	0	0.000618812	0	5.21731	1.28964	1.0144	2.61881
ATP6V0C	0.850565	-1.03291	-0.109774	-	-0.914939	-0.520985	-0.345608	2	0	0.00123762	0	5.21731	1	0.0425	2.61881
ATP6V0CP3	-	-	-	-	-	-	-	0	0	0	0	5.21731	1	0.0425	2.61881
ATP6V0D1	0.383182	-0.200541	-0.109774	0.575018	-0.451863	-0.644261	-0.0747065	0	0	0	0	5.21731	1	0.0425	2.61881
ATP6V0D2	0.364591	-1.03291	-0.109774	-	-	1.24913	0.11776	0	0	0	0	5.21731	1	0.0425	2.61881
ATP6V0E1	0.850565	-	-0.109774	-1.42062	-0.163162	0.538039	-0.0609913	0	1	0	0.000340136	4.38798	1	0.170068	2.61881
ATP6V0E2	0.850565	-	-0.109774	1.2784	-	-0.644261	0.343731	0	1	0	0.000340136	4.38798	1	0.170068	2.61881
ATP6V1A	2.03014	-	-0.109774	1.34435	-0.659133	0.795413	0.680198	2	0	0.00123762	0	5.21731	4.83875	2.15082	2.61881
ATP6V1B1	0.821503	-	-0.109774	0.174956	1.02953	-	0.479055	0	0	0	0	5.21731	1	0.0425	2.61881
ATP6V1B2	1.24684	-	-0.109774	1.16113	-	-0.0540345	0.561039	0	0	0	0	5.21731	1	0.0425	2.61881
ATP6V1C1	0.861694	-	-0.109774	1.65952	-0.460217	-0.195819	0.351081	1	0	0.000618812	0	5.21731	2.46918	1.07785	2.61881
ATP6V1C2	0.850565	-	-0.109774	-	-	0.0943392	0.278377	0	0	0	0	5.21731	1	0.0425	2.61881
ATP6V1D	0.850565	-	-0.109774	0.159799	-0.00656812	-	0.223506	0	0	0	0	5.21731	1	0.0425	2.61881
ATP6V1E1	0.720694	-	-0.109774	1.64339	-0.198191	-0.644261	0.282373	0	1	0	0.000340136	4.38798	1	0.170068	2.61881
ATP6V1E2	0.850565	-	-0.109774	-	-	-	0.370396	0	0	0	0	5.21731	1	0.0425	2.61881
ATP6V1F	0.850565	-	-0.109774	1.0384	-0.704198	0.938142	0.402628	0	0	0	0	5.21731	1	0.0425	2.61881
ATP6V1G1	1.53622	-	-0.109774	-1.18312	-0.425698	0.672112	0.0979484	0	0	0	0	5.21731	1	0.0425	2.61881
ATP6V1G2	1.80813	-	-0.109774	1.26038	-0.163162	-0.644261	0.430262	0	0	0	0	5.21731	1	0.0425	2.61881
ATP6V1G2-DDX39B	2.14308	-	-	-	-	-	2.14308	0	0	0	0	5.21731	1	0.0425	2.61881
ATP6V1G3	1.65386	-	-0.109774	-	-	-0.644261	0.299941	0	0	0	0	5.21731	1	0.0425	2.61881
ATP6V1H	0.861694	-	-0.109774	1.62764	-0.968789	0.938142	0.469783	0	0	0	0	5.21731	1	0.0425	2.61881
ATP7A	3.02846	-0.778175	-	-0.140537	-0.517287	-0.0643695	0.305618	0	0	0	0	5.21731	1	0.0425	2.61881
ATP7B	2.31255	-0.782241	-	0.132677	-0.702417	-0.644261	0.0632606	0	0	0	0	5.21731	1	0.0425	2.61881
ATP8A1	1.4679	-0.200541	-	1.30134	-	1.42914	0.99946	0	0	0	0	5.21731	1	0.0425	2.61881
ATP8A2	2.08759	-	-	0.853301	-	-0.166329	0.924855	0	0	0	0	5.21731	1	0.0425	2.61881
ATP8B1	1.49615	-0.964025	-	1.13813	-	-0.366195	0.326017	0	1	0	0.000340136	4.38798	1	0.170068	2.61881
ATP8B2	1.93697	-	-	-0.519765	-	1.41668	0.944628	0	0	0	0	5.21731	1	0.0425	2.61881
ATP8B3	1.61212	-1.03291	-	-0.787444	-	-	-0.069409	0	0	0	0	5.21731	1	0.0425	2.61881
ATP8B4	2.08759	-	-	-0.281616	-	0.0148997	0.606959	0	0	0	0	5.21731	1	0.0425	2.61881
ATP8B5P	-	-	-	-	-	-	-	1	0	0.000618812	0	5.21731	1	0.0425	2.61881
ATP9A	1.56778	-	-	0.203247	-	0.872455	0.881161	0	1	0	0.000340136	4.38798	1	0.170068	2.61881
ATP9B	1.73001	-	-	-0.341865	-	-	0.694072	0	4	0	0.00136054	3.32173	1	0.680272	2.61881
ATPAF1	-0.335549	-	-	-	-0.286386	0.318788	-0.101049	0	0	0	0	5.21731	1	0.0425	2.61881
ATPAF1-AS1	-0.967866	-	-	-	-	-	-0.967866	0	0	0	0	5.21731	1	0.0425	2.61881
ATPAF2	-0.488197	-	-	-0.534559	-0.286386	-0.644261	-0.488351	0	2	0	0.000680272	3.85978	1	0.340136	2.61881
ATPBD4	-	-	-	-	-	-0.644261	-0.644261	0	1	0	0.000340136	4.38798	1	0.170068	2.61881
ATPIF1	0.735389	-	-	-0.508154	-0.522902	-	-0.0985557	0	0	0	0	5.21731	1	0.0425	2.61881
ATR	0.656546	-0.884488	-0.109774	-1.32879	-0.999946	-	-0.53329	0	1	0	0.000340136	4.38798	1	0.170068	2.61881
ATRIP	-0.488197	-	-	-	-0.988547	-	-0.738372	0	1	0	0.000340136	4.38798	1	0.170068	2.61881
ATRN	-0.147622	0.130702	-	2.72601	0.347698	0.396052	0.690567	0	0	0	0	5.21731	1	0.0425	2.61881
ATRNL1	-0.907745	-	-	1.67011	-0.799892	0.386432	0.0872263	0	1	0	0.000340136	4.38798	1	0.170068	2.61881
ATRX	1.54188	0.402246	-	0.586541	2.40492	0.626044	1.11233	4	5	0.00247525	0.00170068	3.15461	3.14931	6.98381	2.61881
ATXN1	1.66084	-0.746216	-	0.23049	0.716372	-0.258614	0.320574	0	0	0	0	5.21731	1	0.0425	2.61881
ATXN10	2.2793	-	-	0.774494	-0.893865	4.34404	1.62599	1	1	0.000618812	0.000340136	4.38798	3.02766	2.2134	2.61881
ATXN1L	0.922105	0.00262978	-	-	-0.655923	-	0.0896039	0	2	0	0.000680272	3.85978	1	0.340136	2.61881
ATXN2	1.88049	-0.709292	-	1.64528	0.545659	2.18027	1.10848	7	15	0.00433168	0.00510204	2.42505	1	2.55102	2.61881
ATXN2L	-0.847578	-	-	1.57038	0.160726	-0.0955993	0.196981	1	0	0.000618812	0	5.21731	1.85293	1.04368	2.61881
ATXN3	0.145164	-0.0205468	-0.109774	-1.19453	0.332813	-0.565932	-0.235468	0	0	0	0	5.21731	1	0.0425	2.61881
ATXN3L	-0.488197	-	-0.109774	0.266249	-	-	-0.110574	0	0	0	0	5.21731	1	0.0425	2.61881
ATXN7	0.386902	-0.0140532	-	-0.902078	-0.984554	-0.166329	-0.336022	0	1	0	0.000340136	4.38798	1	0.170068	2.61881
ATXN7L1	-	-	-	0.337833	3.50273	0.779668	1.54008	0	0	0	0	5.21731	1	0.0425	2.61881
ATXN7L2	-	-	-	-	1.06512	-0.520985	0.272066	0	0	0	0	5.21731	1	0.0425	2.61881
ATXN7L3	-0.800685	-	-	-	-0.9563	2.07796	0.106993	0	0	0	0	5.21731	1	0.0425	2.61881
ATXN7L3B	-	-	-	-	-0.567913	-	-0.567913	0	0	0	0	5.21731	1	0.0425	2.61881
ATXN8OS	-	-0.966933	-	1.27221	-	-	0.152637	0	1	0	0.000340136	4.38798	1	0.170068	2.61881
AUH	0.577882	-	-0.109774	1.52537	-	-0.644261	0.337305	0	0	0	0	5.21731	1	0.0425	2.61881
AUP1	-0.753823	-	-	-1.45745	-0.949796	-0.635516	-0.949146	0	0	0	0	5.21731	1	0.0425	2.61881
AURKA	0.678555	-0.468711	-0.109774	-0.216124	-1.00385	-0.492841	-0.268791	0	0	0	0	5.21731	1	0.0425	2.61881
AURKAIP1	-0.335549	-	-	-1.27943	-0.785529	-	-0.80017	4	5	0.00247525	0.00170068	3.15461	1	0.85034	2.61881
AURKAPS1	-	-	-	-	-	-	-	0	0	0	0	5.21731	1	0.0425	2.61881
AURKB	0.25349	1.18114	-	0.117112	-0.297326	-	0.313604	0	1	0	0.000340136	4.38798	1	0.170068	2.61881
AURKC	0.116016	1.80137	-	-0.285374	-0.516113	-	0.278974	0	0	0	0	5.21731	1	0.0425	2.61881
AUTS2	-0.847578	-	-	0.269069	-	-0.551975	-0.376828	8	7	0.0049505	0.00238095	2.91286	1	1.19048	2.61881
AVEN	-0.488197	-	-	-1.03841	-0.533801	-0.399152	-0.61489	0	0	0	0	5.21731	1	0.0425	2.61881
AVIL	1.71595	-0.977902	-	0.507708	0.982524	-0.644261	0.316804	0	1	0	0.000340136	4.38798	1	0.170068	2.61881
AVL9	-0.967866	-	-	-1.01319	-	-	-0.990528	0	1	0	0.000340136	4.38798	1	0.170068	2.61881
AVP	2.23229	-0.196324	-0.109774	-0.746711	-0.249853	-	0.185925	0	0	0	0	5.21731	1	0.0425	2.61881
AVPI1	-0.320376	-	-	3.72223	-0.51323	-	0.962874	0	0	0	0	5.21731	1	0.0425	2.61881
AVPR1A	2.31808	0.469866	0.141673	0.208996	2.10062	-	1.04785	1	0	0.000618812	0	5.21731	4.77693	1.23235	2.61881
AVPR1B	0.163612	1.87237	0.141673	2.64409	2.10062	-	1.38447	0	0	0	0	5.21731	1	0.0425	2.61881
AVPR2	0.393847	-0.196324	1.44607	0.642223	1.84751	-	0.826665	2	0	0.00123762	0	5.21731	5.73352	2.1833	2.61881
AWAT1	-0.335549	-	-	-	-	-	-0.335549	0	0	0	0	5.21731	1	0.0425	2.61881
AWAT2	-0.488197	-	-0.109774	-	-	-	-0.298986	0	0	0	0	5.21731	1	0.0425	2.61881
AXDND1	-	-	-	-	-	-	-	0	0	0	0	5.21731	1	0.0425	2.61881
AXIN1	1.58279	-0.795363	-0.109774	0.0953024	-0.197958	-0.492841	0.0136931	0	2	0	0.000680272	3.85978	1	0.340136	2.61881
AXIN2	0.986724	0.626952	-0.109774	-	0.623339	-0.286523	0.368144	9	10	0.00556931	0.00340136	2.67327	2.46127	10.6737	2.61881
AXL	1.23564	-0.200541	-	0.581908	0.867823	0.198096	0.536586	0	0	0	0	5.21731	1	0.0425	2.61881
AZGP1	0.980177	-	-	1.29153	-0.0698977	-	0.733938	0	0	0	0	5.21731	1	0.0425	2.61881
AZGP1P1	-	-	-	-	-	-	-	0	0	0	0	5.21731	1	0.0425	2.61881
AZI1	0.380496	-	-	-1.00798	0.00349289	-	-0.207996	0	1	0	0.000340136	4.38798	1	0.170068	2.61881
AZI2	-0.39641	-	-0.109774	1.22707	-0.969973	0.904849	0.131153	0	0	0	0	5.21731	1	0.0425	2.61881
AZIN1	0.577882	-0.977902	-	-0.914607	-0.64136	0.0832426	-0.374549	1	0	0.000618812	0	5.21731	1	0.0425	2.61881
AZU1	1.50408	-	-	0.123696	-0.61952	-	0.336086	0	1	0	0.000340136	4.38798	1	0.170068	2.61881
B2M	-0.319328	0.685047	-0.109774	-1.43242	0.829492	-	-0.069396	0	1	0	0.000340136	4.38798	1	0.170068	2.61881
B3GALNT1	-0.488197	-0.977902	-0.109774	1.28771	-	5.45862	1.03409	0	0	0	0	5.21731	1	0.0425	2.61881
B3GALNT2	-0.488197	-	-	-	-	-0.644261	-0.566229	0	1	0	0.000340136	4.38798	1	0.170068	2.61881
B3GALT1	-0.488197	-	-0.109774	-0.0732107	-	-0.644261	-0.328861	0	0	0	0	5.21731	1	0.0425	2.61881
B3GALT2	-0.488197	0.0642073	-0.109774	1.58135	-	-0.492841	0.110948	0	0	0	0	5.21731	1	0.0425	2.61881
B3GALT4	-0.488197	-	-0.109774	-1.20391	-0.444713	-	-0.561648	0	0	0	0	5.21731	1	0.0425	2.61881
B3GALT5	-0.488197	-0.200541	-0.109774	-0.900987	-	-0.644261	-0.468752	0	1	0	0.000340136	4.38798	1	0.170068	2.61881
B3GALT6	-0.488197	-	-0.109774	-	-	-0.520985	-0.372986	3	4	0.00185644	0.00136054	3.32173	1	0.680272	2.61881
B3GALTL	-0.488197	-	-0.109774	-	-	-0.644261	-0.414078	0	0	0	0	5.21731	1	0.0425	2.61881
B3GAT1	-0.335549	-0.471234	-0.109774	-0.319254	-	0.102248	-0.226712	0	1	0	0.000340136	4.38798	1	0.170068	2.61881
B3GAT2	-0.753823	-	-0.109774	-	-	-	-0.431798	0	0	0	0	5.21731	1	0.0425	2.61881
B3GAT3	-0.335549	-	-0.109774	0.747612	-	-0.644261	-0.0854928	0	0	0	0	5.21731	1	0.0425	2.61881
B3GNT1	-0.488197	-0.0205468	-0.109774	1.70566	-	-0.644261	0.0885759	0	0	0	0	5.21731	1	0.0425	2.61881
B3GNT2	0.34797	0.469866	-0.109774	-0.802252	-0.0849403	-0.644261	-0.137232	0	0	0	0	5.21731	1	0.0425	2.61881
B3GNT3	-0.0940405	1.83615	-0.109774	1.58623	-	-	0.804641	0	0	0	0	5.21731	1	0.0425	2.61881
B3GNT4	-0.488197	-	-0.109774	1.19102	0.000928729	-	0.148495	0	0	0	0	5.21731	1	0.0425	2.61881
B3GNT5	0.611427	1.18114	-0.109774	-	-	-0.610174	0.268155	0	0	0	0	5.21731	1	0.0425	2.61881
B3GNT6	-0.488197	-	-0.109774	-	-	-	-0.298986	0	0	0	0	5.21731	1	0.0425	2.61881
B3GNT7	-0.488197	-	-0.109774	-	-	-	-0.298986	0	0	0	0	5.21731	1	0.0425	2.61881
B3GNT8	-0.488197	-	-	-	-	-	-0.488197	0	0	0	0	5.21731	1	0.0425	2.61881
B3GNT9	-0.488197	-	-	-	0.537894	-	0.0248481	0	0	0	0	5.21731	1	0.0425	2.61881
B3GNTL1	-0.902574	-	-	-0.279989	1.72124	-	0.179561	0	0	0	0	5.21731	1	0.0425	2.61881
B4GALNT1	0.407179	-0.977902	-0.109774	-0.0873526	-	-0.644261	-0.282422	0	1	0	0.000340136	4.38798	1	0.170068	2.61881
B4GALNT2	-0.488197	-	-	-	-	-	-0.488197	0	0	0	0	5.21731	1	0.0425	2.61881
B4GALNT3	-0.753823	-	-	-	-	-	-0.753823	0	2	0	0.000680272	3.85978	1	0.340136	2.61881
B4GALNT4	-0.753823	-	-	-	-	-	-0.753823	0	0	0	0	5.21731	1	0.0425	2.61881
B4GALT1	1.09199	0.448031	-0.109774	-1.33459	-0.0648801	-0.325919	-0.0491898	0	0	0	0	5.21731	1	0.0425	2.61881
B4GALT2	-0.488197	1.12336	-0.109774	0.51043	-	-0.557102	0.095743	1	0	0.000618812	0	5.21731	1.42406	1.02123	2.61881
B4GALT3	-0.488197	-	-0.109774	-1.34798	0.662648	-0.644261	-0.385514	2	3	0.00123762	0.00102041	3.54291	1	0.510204	2.61881
B4GALT4	-0.488197	-	-0.109774	1.24727	-	3.77498	1.10607	0	0	0	0	5.21731	1	0.0425	2.61881
B4GALT5	-0.488197	-0.472159	-0.109774	0.136707	-	-0.0104845	-0.188782	1	0	0.000618812	0	5.21731	1	0.0425	2.61881
B4GALT6	-0.488197	-0.200541	-0.109774	1.47214	-	0.608321	0.256389	0	1	0	0.000340136	4.38798	1	0.170068	2.61881
B4GALT7	-0.488197	-	-0.109774	-1.13978	-	-0.644261	-0.595504	0	0	0	0	5.21731	1	0.0425	2.61881
B7H6	-0.698314	-	-	-	-	-	-0.698314	0	0	0	0	5.21731	1	0.0425	2.61881
B9D1	0.781316	-0.906874	-	0.994357	-0.650959	-	0.05446	0	2	0	0.000680272	3.85978	1	0.340136	2.61881
B9D2	0.905062	-	-	-0.27977	-	-	0.312646	0	0	0	0	5.21731	1	0.0425	2.61881
BAALC	-0.413637	-	-	-0.308482	0.537894	0.903746	0.17988	1	0	0.000618812	0	5.21731	1.78186	1.03989	2.61881
BAAT	1.1464	-	1.93038	1.24198	-0.304691	-0.644261	0.673961	0	0	0	0	5.21731	1	0.0425	2.61881
BABAM1	0.432674	-	-	-	-	-	0.432674	0	1	0	0.000340136	4.38798	1	0.170068	2.61881
BACE1	0.732425	0.476482	-0.109774	0.207612	1.1916	-0.165212	0.388856	0	0	0	0	5.21731	1	0.0425	2.61881
BACE1-AS	-	-	-	-	-	-	-	0	0	0	0	5.21731	1	0.0425	2.61881
BACE2	0.04269	-0.200541	-0.109774	0.293491	1.15845	-0.644261	0.0900087	0	2	0	0.000680272	3.85978	1	0.340136	2.61881
BACH1	-0.488197	1.80137	-	-0.416227	-0.373168	0.724305	0.249616	0	0	0	0	5.21731	1	0.0425	2.61881
BACH2	-0.488197	-0.468711	-	-0.109293	-0.841946	0.725996	-0.23643	0	0	0	0	5.21731	1	0.0425	2.61881
BAD	1.37861	-0.747804	-0.109774	-0.663469	-0.45772	-0.644261	-0.207404	0	0	0	0	5.21731	1	0.0425	2.61881
BAG1	1.44643	-0.0205468	-0.109774	0.857658	-0.908969	2.88154	0.691057	0	0	0	0	5.21731	1	0.0425	2.61881
BAG2	-0.716646	-	-0.109774	0.287678	-0.968103	-0.644261	-0.430221	0	0	0	0	5.21731	1	0.0425	2.61881
BAG3	0.165436	-0.878242	-	1.53972	0.424883	-0.644261	0.121508	0	1	0	0.000340136	4.38798	1	0.170068	2.61881
BAG4	1.25595	0.402246	-	-0.318845	-0.977293	-0.565932	-0.0407744	0	0	0	0	5.21731	1	0.0425	2.61881
BAG5	-0.488197	-	-	-1.34868	-0.174929	0.447539	-0.391068	0	1	0	0.000340136	4.38798	1	0.170068	2.61881
BAG6	0.329202	0.0639565	-	-	-	-	0.196579	1	0	0.000618812	0	5.21731	1.85127	1.04359	2.61881
BAGE	-0.967866	-	-	-	-	-0.644261	-0.806064	0	2	0	0.000680272	3.85978	1	0.340136	2.61881
BAGE2	-0.967866	-	-	0.466744	-	0.944819	0.147899	4	9	0.00247525	0.00306122	2.74208	1	1.53061	2.61881
BAGE3	-0.967866	-	-	-	-	0.944819	-0.0115233	4	9	0.00247525	0.00306122	2.74208	1	1.53061	2.61881
BAGE4	-0.967866	-	-	-	-	-	-0.967866	4	9	0.00247525	0.00306122	2.74208	1	1.53061	2.61881
BAGE5	-0.967866	-	-	-	-	-	-0.967866	4	9	0.00247525	0.00306122	2.74208	1	1.53061	2.61881
BAHCC1	-0.902574	-0.965051	-	0.149832	2.00152	0.791555	0.215057	0	0	0	0	5.21731	1	0.0425	2.61881
BAHD1	-0.800685	-0.200541	-	0.116653	1.22724	0.625529	0.193638	0	0	0	0	5.21731	1	0.0425	2.61881
BAI1	0.128645	-	-0.109774	1.33324	1.96081	-0.644261	0.533731	0	0	0	0	5.21731	1	0.0425	2.61881
BAI2	-0.193994	-0.200541	-	1.03655	-0.226725	-0.644261	-0.0457939	1	0	0.000618812	0	5.21731	1	0.0425	2.61881
BAI3	-0.384237	-	-	1.69369	-0.655427	-0.164222	0.12245	0	0	0	0	5.21731	1	0.0425	2.61881
BAIAP2	0.435287	-0.921086	-0.109774	0.943517	2.2572	-0.565932	0.339868	0	1	0	0.000340136	4.38798	1	0.170068	2.61881
BAIAP2L1	1.32664	-	-	-	0.00322564	-	0.664935	1	0	0.000618812	0	5.21731	3.59899	1.14744	2.61881
BAIAP2L2	1.17432	-	-	-	-	-0.197704	0.488306	0	0	0	0	5.21731	1	0.0425	2.61881
BAIAP3	0.803049	-	-	1.75508	0.957962	-0.644261	0.717956	0	1	0	0.000340136	4.38798	1	0.170068	2.61881
BAK1	0.969543	-0.977902	-0.109774	-1.08255	-0.962076	-0.644261	-0.467836	0	0	0	0	5.21731	1	0.0425	2.61881
BAMBI	1.35287	0.402246	-	0.816408	-0.144478	-0.644261	0.356557	0	0	0	0	5.21731	1	0.0425	2.61881
BANF1	-0.488197	-	-	-1.19785	1.65646	-	-0.00986318	0	0	0	0	5.21731	1	0.0425	2.61881
BANF2	-0.753823	-	-	-	-	-	-0.753823	0	0	0	0	5.21731	1	0.0425	2.61881
BANK1	-0.320376	-0.468711	-	0.288616	0.314497	0.246514	0.0121082	0	0	0	0	5.21731	1	0.0425	2.61881
BANP	1.37767	-	-	-1.35702	-0.984702	0.389782	-0.143569	0	0	0	0	5.21731	1	0.0425	2.61881
BAP1	-0.800685	-	-	-0.00360411	-0.791293	0.751318	-0.211066	0	0	0	0	5.21731	1	0.0425	2.61881
BARD1	0.192842	0.402246	-	-0.416424	-1.00697	-	-0.207076	0	0	0	0	5.21731	1	0.0425	2.61881
BARHL1	0.815437	-0.962252	-	-	1.00596	1.9536	0.703186	0	0	0	0	5.21731	1	0.0425	2.61881
BARHL2	1.1215	-0.859535	-	-	-	-0.644261	-0.127433	0	0	0	0	5.21731	1	0.0425	2.61881
BARX1	0.0730602	1.09318	-	0.589115	-	2.06091	0.954068	0	0	0	0	5.21731	1	0.0425	2.61881
BARX2	-0.147748	2.51712	-	0.291578	-0.508268	-0.197704	0.390996	0	1	0	0.000340136	4.38798	1	0.170068	2.61881
BASE	-	-	-	-	-	-	-	0	0	0	0	5.21731	1	0.0425	2.61881
BASP1	0.817566	-0.0157557	-	0.142497	0.602396	3.84331	1.078	0	0	0	0	5.21731	1	0.0425	2.61881
BASP1P1	-	-	-	-	-	-	-	0	0	0	0	5.21731	1	0.0425	2.61881
BATF	-0.488197	-0.468711	-	-1.03978	-0.59507	-	-0.647939	0	0	0	0	5.21731	1	0.0425	2.61881
BATF2	-0.753823	-	-	-	-0.225544	-	-0.489684	0	0	0	0	5.21731	1	0.0425	2.61881
BATF3	-0.488197	1.09318	-	0.540497	-0.843989	-0.644261	-0.0685536	0	0	0	0	5.21731	1	0.0425	2.61881
BAX	1.74791	0.685047	-0.109774	-1.14186	-0.165123	-	0.203241	0	0	0	0	5.21731	1	0.0425	2.61881
BAZ1A	-0.800685	-	-	-1.34353	-0.311007	-0.317262	-0.69312	0	0	0	0	5.21731	1	0.0425	2.61881
BAZ1B	-0.275452	-0.889444	-	-0.544533	-0.968313	0.148437	-0.505861	1	9	0.000618812	0.00306122	2.74208	1	1.53061	2.61881
BAZ2A	-0.800685	-	-	0.782598	0.653658	0.57671	0.30307	0	1	0	0.000340136	4.38798	1	0.170068	2.61881
BAZ2B	-0.488197	-	-	0.99269	3.22522	-0.440329	0.822345	0	1	0	0.000340136	4.38798	1	0.170068	2.61881
BBC3	0.16288	-0.713308	-0.109774	0.608342	-0.792102	1.12755	0.0472651	0	0	0	0	5.21731	1	0.0425	2.61881
BBIP1	1.03804	-	-	-	-	-	1.03804	0	0	0	0	5.21731	1	0.0425	2.61881
BBOX1	0.577882	-	-0.109774	1.72034	-0.512812	-	0.418908	1	2	0.000618812	0.000680272	3.85978	1	0.340136	2.61881
BBS1	0.490026	-0.763986	-	1.67273	-0.86131	-0.644261	-0.0213609	0	1	0	0.000340136	4.38798	1	0.170068	2.61881
BBS10	1.20736	-	-	0.743059	-	-0.644261	0.435386	0	0	0	0	5.21731	1	0.0425	2.61881
BBS12	1.11532	-	-	-	-	-	1.11532	0	0	0	0	5.21731	1	0.0425	2.61881
BBS2	2.35577	0.00964993	-	-	-0.430091	2.17559	1.02773	0	0	0	0	5.21731	1	0.0425	2.61881
BBS4	4.70842	-0.777615	-	1.17307	-0.690371	-0.644261	0.753848	1	1	0.000618812	0.000340136	4.38798	2.57265	1.56256	2.61881
BBS5	0.317668	-	-	-	-0.181405	-	0.0681312	0	3	0	0.00102041	3.54291	1	0.510204	2.61881
BBS7	0.420368	-	-	0.582609	-0.30149	-0.644261	0.0143064	0	0	0	0	5.21731	1	0.0425	2.61881
BBS9	0.255773	-	-	-0.74896	-0.490297	-0.644261	-0.406936	1	9	0.000618812	0.00306122	2.74208	1	1.53061	2.61881
BBX	-0.488197	-	-	-	-	-0.644261	-0.566229	1	1	0.000618812	0.000340136	4.38798	1	0.170068	2.61881
BCAM	-0.174259	0.402246	-	0.331533	0.199252	-	0.189693	0	0	0	0	5.21731	1	0.0425	2.61881
BCAN	1.69577	0.136035	-	0.223062	0.322472	-0.548032	0.365861	0	0	0	0	5.21731	1	0.0425	2.61881
BCAP29	-0.742764	-	-	1.15139	-0.505606	-0.644261	-0.185311	0	0	0	0	5.21731	1	0.0425	2.61881
BCAP31	-0.134201	-	-0.109774	-1.33983	-0.697365	-0.644261	-0.585087	1	0	0.000618812	0	5.21731	1	0.0425	2.61881
BCAR1	0.4691	-0.468711	-0.109774	-	0.0387299	-0.644261	-0.142983	0	1	0	0.000340136	4.38798	1	0.170068	2.61881
BCAR3	-0.11351	1.09318	-	1.14491	-0.99021	-0.644261	0.0980222	0	0	0	0	5.21731	1	0.0425	2.61881
BCAR4	-	-	-	-	-	-	-	0	0	0	0	5.21731	1	0.0425	2.61881
BCAS1	-0.413637	-	-	0.198122	-0.4905	0.716961	0.00273655	0	0	0	0	5.21731	1	0.0425	2.61881
BCAS2	-0.0324103	-	-0.109774	-0.632612	-0.988651	-	-0.440862	0	0	0	0	5.21731	1	0.0425	2.61881
BCAS3	1.54966	-	-	0.453247	-	-0.644261	0.452883	1	3	0.000618812	0.00102041	3.54291	1	0.510204	2.61881
BCAS4	-0.413637	-	-	-1.00373	-	-0.644261	-0.687209	0	0	0	0	5.21731	1	0.0425	2.61881
BCAT1	0.577882	-	-0.109774	0.29057	2.49827	0.318403	0.715071	0	0	0	0	5.21731	1	0.0425	2.61881
BCAT2	0.0135758	-0.897416	-0.109774	-0.187303	-	-0.644261	-0.365036	0	0	0	0	5.21731	1	0.0425	2.61881
BCCIP	0.0630301	-	-	-0.961374	-0.960136	-0.644261	-0.625685	0	2	0	0.000680272	3.85978	1	0.340136	2.61881
BCDIN3D	-0.902574	-	-	-	-	-	-0.902574	0	0	0	0	5.21731	1	0.0425	2.61881
BCHE	1.61325	-0.0205468	-	0.439628	0.00574105	-	0.509519	0	0	0	0	5.21731	1	0.0425	2.61881
BCKDHA	0.0478476	-	-0.109774	-1.04613	-0.36058	-0.644261	-0.422579	0	0	0	0	5.21731	1	0.0425	2.61881
BCKDHB	0.0478476	-	-0.109774	1.22615	-0.113598	0.538039	0.317733	0	0	0	0	5.21731	1	0.0425	2.61881
BCKDK	0.0478476	0.39783	-	-0.738191	-0.883314	-	-0.293957	0	0	0	0	5.21731	1	0.0425	2.61881
BCL10	-0.0829522	-0.902964	-0.109774	-0.974581	-0.853275	-0.550988	-0.579089	0	0	0	0	5.21731	1	0.0425	2.61881
BCL11A	0.411728	-0.468711	-	-0.460097	0.058853	-0.556768	-0.202999	0	0	0	0	5.21731	1	0.0425	2.61881
BCL11B	2.1543	0.0639565	-	-0.255305	0.247429	0.323873	0.506852	0	1	0	0.000340136	4.38798	1	0.170068	2.61881
BCL2	1.43958	-0.722675	-0.109774	-0.933695	-0.961841	-0.0218696	-0.21838	0	0	0	0	5.21731	1	0.0425	2.61881
BCL2A1	-0.488197	1.80137	-	-0.961616	-0.00312146	-	0.0871081	0	0	0	0	5.21731	1	0.0425	2.61881
BCL2L1	1.52567	0.626952	-0.109774	0.567371	-0.988191	0.325084	0.324518	0	0	0	0	5.21731	1	0.0425	2.61881
BCL2L10	0.112533	-0.200541	-	0.251961	-0.934138	-	-0.192546	0	0	0	0	5.21731	1	0.0425	2.61881
BCL2L11	0.233839	0.0910644	-	-0.59053	-0.71333	0.216296	-0.152532	0	2	0	0.000680272	3.85978	1	0.340136	2.61881
BCL2L12	-0.320376	-0.977902	-	-	-0.95189	-0.644261	-0.723607	0	0	0	0	5.21731	1	0.0425	2.61881
BCL2L13	-0.488197	-	-	0.854061	-0.784694	0.222106	-0.049181	0	1	0	0.000340136	4.38798	1	0.170068	2.61881
BCL2L14	-0.0209731	-	-	-0.546534	-0.830716	-0.644261	-0.510621	0	0	0	0	5.21731	1	0.0425	2.61881
BCL2L15	-0.0324103	-	-	-	-	2.31152	1.13956	0	0	0	0	5.21731	1	0.0425	2.61881
BCL2L2	0.112533	-0.468711	-	0.243659	-0.707853	0.793148	-0.00544463	0	0	0	0	5.21731	1	0.0425	2.61881
BCL2L2-PABPN1	-0.398254	-	-	-	-	-	-0.398254	0	0	0	0	5.21731	1	0.0425	2.61881
BCL3	0.774111	-0.795363	-	-0.838944	-0.866181	-0.438824	-0.43304	0	0	0	0	5.21731	1	0.0425	2.61881
BCL6	0.933549	-0.722675	-	-0.309833	-0.514967	-0.399152	-0.202616	0	0	0	0	5.21731	1	0.0425	2.61881
BCL6B	-0.335549	1.09318	-	-	-0.416556	-0.130873	0.0525513	0	0	0	0	5.21731	1	0.0425	2.61881
BCL7A	-0.847578	-	-	0.565984	-0.601769	-0.290682	-0.293511	0	0	0	0	5.21731	1	0.0425	2.61881
BCL7B	-0.847578	-	-	-0.528952	-0.938836	0.771605	-0.38594	1	9	0.000618812	0.00306122	2.74208	1	1.53061	2.61881
BCL7C	-0.320376	-	-	-0.284176	-0.588201	-	-0.397585	0	0	0	0	5.21731	1	0.0425	2.61881
BCL9	-1.01786	-	-	1.6216	3.4572	-0.284701	0.944059	2	6	0.00123762	0.00204082	3.0219	1	1.02041	2.61881
BCL9L	1.59817	-	-	-	-0.186617	-0.442213	0.323113	0	0	0	0	5.21731	1	0.0425	2.61881
BCLAF1	-0.488197	0.397948	-	-1.37375	-0.95927	0.119592	-0.460735	0	0	0	0	5.21731	1	0.0425	2.61881
BCMO1	-0.488197	0.402246	-0.109774	1.46331	-	-0.644261	0.124666	0	0	0	0	5.21731	1	0.0425	2.61881
BCO2	0.025235	-0.468711	-	-	-	-0.644261	-0.362579	0	0	0	0	5.21731	1	0.0425	2.61881
BCOR	0.0644848	1.09318	-	-0.146621	-0.912231	0.264197	0.0726024	0	0	0	0	5.21731	1	0.0425	2.61881
BCORL1	-0.196141	-	-	0.0580915	1.21528	0.794791	0.468005	0	0	0	0	5.21731	1	0.0425	2.61881
BCORP1	-	-	-	-	-	-	-	0	4	0	0.00136054	3.32173	1	0.680272	2.61881
BCR	1.08519	-0.468711	-0.109774	1.14436	-0.675927	0.303348	0.213081	2	3	0.00123762	0.00102041	3.54291	1.57109	2.38517	2.61881
BCRP2	-	-	-	-	-	-	-	2	4	0.00123762	0.00136054	3.32173	1	0.680272	2.61881
BCRP3	-	-	-	-	-	-	-	0	0	0	0	5.21731	1	0.0425	2.61881
BCS1L	-0.800685	-	-	-1.1831	-0.421493	-	-0.801759	0	0	0	0	5.21731	1	0.0425	2.61881
BCYRN1	-	-	-	-	-	-	-	0	0	0	0	5.21731	1	0.0425	2.61881
BDAG1	-	-	-	-	-	-	-	0	0	0	0	5.21731	1	0.0425	2.61881
BDH1	0.686689	-	-0.109774	0.668933	-	-0.644261	0.150397	72	153	0.0445545	0.0520408	1.52398	1	26.0204	2.61881
BDH2	1.99825	-	-0.109774	0.864722	-	-0.644261	0.527235	0	0	0	0	5.21731	1	0.0425	2.61881
BDKRB1	0.580537	2.56724	1.79948	-0.284148	-0.404955	-	0.851631	0	1	0	0.000340136	4.38798	1	0.170068	2.61881
BDKRB2	0.928383	-0.0166616	1.79948	1.31534	-0.164007	-0.644261	0.536379	0	1	0	0.000340136	4.38798	1	0.170068	2.61881
BDNF	0.175499	-0.89629	1.02305	1.39018	-0.87303	-0.260767	0.0931083	0	0	0	0	5.21731	1	0.0425	2.61881
BDNF-AS1	-	-	-	-	-	-	-	0	0	0	0	5.21731	1	0.0425	2.61881
BDP1	-0.488197	-	-	-	0.178862	1.76976	0.486807	0	0	0	0	5.21731	1	0.0425	2.61881
BEAN1	-0.320376	-	-	-	-	-	-0.320376	0	0	0	0	5.21731	1	0.0425	2.61881
BECN1	2.12652	0.128822	-0.109774	-1.30702	-1.01055	0.155313	-0.00278226	0	0	0	0	5.21731	1	0.0425	2.61881
BEGAIN	-0.753823	-	-	1.66561	1.23289	-0.520985	0.405922	0	1	0	0.000340136	4.38798	1	0.170068	2.61881
BEND2	-	-	-	-	-0.451863	-	-0.451863	0	0	0	0	5.21731	1	0.0425	2.61881
BEND3	-	-	-	-	-0.286627	-	-0.286627	0	0	0	0	5.21731	1	0.0425	2.61881
BEND4	-	-	-	-	-	-	-	0	0	0	0	5.21731	1	0.0425	2.61881
BEND5	-0.413637	-	-	0.590885	-0.922877	-	-0.248543	0	0	0	0	5.21731	1	0.0425	2.61881
BEND6	-	-	-	-	-	-	-	0	0	0	0	5.21731	1	0.0425	2.61881
BEND7	-0.902574	-	-	-	-0.895782	-	-0.899178	0	0	0	0	5.21731	1	0.0425	2.61881
BEST1	1.65208	-1.03291	-	1.86486	0.0144735	-0.15073	0.469555	0	1	0	0.000340136	4.38798	1	0.170068	2.61881
BEST2	1.53913	-0.977902	1.85491	-0.658268	-	-0.644261	0.222721	0	0	0	0	5.21731	1	0.0425	2.61881
BEST3	3.43235	-	-	-	-	5.45862	4.44548	0	0	0	0	5.21731	1	0.0425	2.61881
BEST4	2.1115	-	-	-	-	-0.644261	0.733621	0	0	0	0	5.21731	1	0.0425	2.61881
BET1	-0.161494	-	-0.109774	0.287167	0.278423	-0.197704	0.0193239	0	0	0	0	5.21731	1	0.0425	2.61881
BET1L	-0.882257	-	-0.109774	-0.780286	0.298467	-0.644261	-0.423622	0	0	0	0	5.21731	1	0.0425	2.61881
BET3L	-0.474074	-	-	-	-	-	-0.474074	0	0	0	0	5.21731	1	0.0425	2.61881
BEX1	-0.0718459	-0.0205468	-	1.03118	-0.326843	-	0.152986	0	0	0	0	5.21731	1	0.0425	2.61881
BEX2	-0.0324103	-	-	-	0.968577	-0.644261	0.0973019	0	0	0	0	5.21731	1	0.0425	2.61881
BEX4	-0.413637	-	-	1.64277	1.20432	-	0.811149	0	0	0	0	5.21731	1	0.0425	2.61881
BEX5	-0.413637	-	-	-	-	-	-0.413637	0	0	0	0	5.21731	1	0.0425	2.61881
BFAR	-0.0940405	-	-	-1.33402	-0.889533	-0.644261	-0.740463	0	1	0	0.000340136	4.38798	1	0.170068	2.61881
BFSP1	0.0618825	-0.0205468	-	0.582144	0.747985	-	0.342866	0	0	0	0	5.21731	1	0.0425	2.61881
BFSP2	0.185345	-1.03291	-	0.0451654	0.239459	-0.644261	-0.241439	0	0	0	0	5.21731	1	0.0425	2.61881
BGLAP	1.21772	-	-	-0.991043	2.56153	-	0.929404	0	0	0	0	5.21731	1	0.0425	2.61881
BGN	1.40267	-0.468711	-	1.57559	0.653815	-	0.790841	1	0	0.000618812	0	5.21731	4.00903	1.17536	2.61881
BHLHA15	0.874053	-0.686943	-0.109774	-	1.67111	-	0.437111	1	0	0.000618812	0	5.21731	2.79499	1.09692	2.61881
BHLHA9	-0.488197	-	-	-	-	-	-0.488197	3	3	0.00185644	0.00102041	3.54291	1	0.510204	2.61881
BHLHB9	-0.413637	-	-	1.55928	-0.70526	0.148024	0.147101	0	0	0	0	5.21731	1	0.0425	2.61881
BHLHE22	1.66797	1.97392	-	-	-	-	1.82095	1	0	0.000618812	0	5.21731	6.61514	1.40377	2.61881
BHLHE23	2.14724	-0.977902	-	-	-	-	0.584667	0	0	0	0	5.21731	1	0.0425	2.61881
BHLHE40	1.36914	1.24865	-0.109774	-	-0.941149	-	0.391717	0	1	0	0.000340136	4.38798	1	0.170068	2.61881
BHLHE41	1.62238	-0.468711	-0.109774	-	-0.0106253	-	0.258317	0	0	0	0	5.21731	1	0.0425	2.61881
BHMT	0.0478476	-0.468711	-4.37962	1.14556	-0.447664	-	-0.820516	0	1	0	0.000340136	4.38798	1	0.170068	2.61881
BHMT2	0.577882	-	-	1.30614	-	2.31152	1.39851	0	1	0	0.000340136	4.38798	1	0.170068	2.61881
BICC1	-0.221422	-0.75935	-	-0.621754	-	-0.644261	-0.561697	0	0	0	0	5.21731	1	0.0425	2.61881
BICD1	-0.327782	-	-	1.59983	1.18807	-0.336947	0.530794	0	0	0	0	5.21731	1	0.0425	2.61881
BICD2	-0.316811	-	-	-1.1684	0.757444	3.40941	0.670409	0	0	0	0	5.21731	1	0.0425	2.61881
BID	0.032559	0.647482	-0.109774	-0.997743	-0.851394	-0.644261	-0.320522	0	1	0	0.000340136	4.38798	1	0.170068	2.61881
BIK	0.0126626	-0.200541	-	0.297821	-0.77012	-	-0.165044	0	1	0	0.000340136	4.38798	1	0.170068	2.61881
BIN1	0.51741	1.09318	-	1.15755	2.29514	-0.463338	0.919988	0	0	0	0	5.21731	1	0.0425	2.61881
BIN2	-0.753823	-	-	-0.958188	1.41727	-0.644261	-0.23475	0	0	0	0	5.21731	1	0.0425	2.61881
BIN3	2.73738	-0.468711	-	-1.43617	-0.688836	-0.644261	-0.10012	0	0	0	0	5.21731	1	0.0425	2.61881
BIRC2	0.384458	-0.200541	-0.109774	-1.44097	-0.891805	-	-0.451726	0	1	0	0.000340136	4.38798	1	0.170068	2.61881
BIRC3	-1.01786	0.0639565	-0.109774	-0.141665	-0.734932	-0.644261	-0.430756	0	1	0	0.000340136	4.38798	1	0.170068	2.61881
BIRC5	1.52289	-0.468711	-0.109774	-0.304624	-0.787247	-0.47336	-0.103471	0	0	0	0	5.21731	1	0.0425	2.61881
BIRC6	0.0126626	0.0639565	-0.109774	-	-0.899252	-0.319039	-0.250289	0	0	0	0	5.21731	1	0.0425	2.61881
BIRC7	-1.01786	-	-	0.170772	-0.683948	-	-0.510347	0	0	0	0	5.21731	1	0.0425	2.61881
BIRC8	-0.488197	-	-	-	-0.787368	-	-0.637783	1	0	0.000618812	0	5.21731	1	0.0425	2.61881
BIVM	-0.413637	-	-	-	-	-0.25936	-0.336498	0	1	0	0.000340136	4.38798	1	0.170068	2.61881
BIVM-ERCC5	-	-	-	-	-	-	-	0	1	0	0.000340136	4.38798	1	0.170068	2.61881
BK250D10.8	-	-	-	-	-	-	-	0	0	0	0	5.21731	1	0.0425	2.61881
BLCAP	-0.716646	-	-	1.51304	-	0.553029	0.449807	0	0	0	0	5.21731	1	0.0425	2.61881
BLID	-0.0324103	-	-	-	-0.768863	-	-0.400637	0	1	0	0.000340136	4.38798	1	0.170068	2.61881
BLK	0.201461	-0.200541	-	-0.0578776	-0.954759	-	-0.252929	0	2	0	0.000680272	3.85978	1	0.340136	2.61881
BLM	1.00445	0.626952	-0.109774	-0.697075	1.18464	-	0.401839	4	1	0.00247525	0.000340136	4.38798	4.95307	4.29987	2.61881
BLMH	0.458861	1.20728	-	-0.926959	0.236059	1.18172	0.431393	0	1	0	0.000340136	4.38798	1	0.170068	2.61881
BLNK	-0.269405	-0.906874	-0.109774	-0.613577	-0.514862	-	-0.482898	0	0	0	0	5.21731	1	0.0425	2.61881
BLOC1S1	0.183463	-	-	0.0907892	0.459098	-	0.24445	0	0	0	0	5.21731	1	0.0425	2.61881
BLOC1S1-RDH5	-	-	-	-	-	-	-	0	0	0	0	5.21731	1	0.0425	2.61881
BLOC1S2	-0.800685	-	-	-	-0.562672	-0.130873	-0.498077	0	0	0	0	5.21731	1	0.0425	2.61881
BLOC1S3	0.18899	1.09318	-	-	-0.515714	-	0.255486	1	0	0.000618812	0	5.21731	2.09197	1.05665	2.61881
BLVRA	-0.488197	-	-0.109774	-0.906139	-0.672934	-	-0.544261	0	1	0	0.000340136	4.38798	1	0.170068	2.61881
BLVRB	-0.488197	-	-0.109774	-0.165874	0.349455	-0.644261	-0.21173	0	0	0	0	5.21731	1	0.0425	2.61881
BLZF1	-0.742764	-	-	0.951055	-0.288958	-	-0.0268892	0	0	0	0	5.21731	1	0.0425	2.61881
BMF	-0.472442	0.626952	-	-	-0.938862	0.809555	0.00630071	0	0	0	0	5.21731	1	0.0425	2.61881
BMI1	0.0362587	-0.770427	-	0.0447187	-0.997191	1.07245	-0.122837	0	0	0	0	5.21731	1	0.0425	2.61881
BMP1	-0.186117	1.09318	-	1.50834	-0.81026	-0.0727044	0.306488	0	0	0	0	5.21731	1	0.0425	2.61881
BMP10	1.01431	0.402246	-	-0.667282	-	-	0.24976	0	0	0	0	5.21731	1	0.0425	2.61881
BMP15	0.07278	1.09318	-	0.0262563	-0.795134	-	0.0992713	0	1	0	0.000340136	4.38798	1	0.170068	2.61881
BMP2	1.19544	0.626952	-0.109774	-0.752216	-0.157775	0.156971	0.159933	0	1	0	0.000340136	4.38798	1	0.170068	2.61881
BMP2K	-0.753823	-	-	-0.916447	1.90361	-0.644261	-0.102731	0	1	0	0.000340136	4.38798	1	0.170068	2.61881
BMP3	-0.127329	-0.200541	-	-0.64589	0.728218	-0.0353389	-0.0561764	0	1	0	0.000340136	4.38798	1	0.170068	2.61881
BMP4	1.19594	-0.965644	-0.109774	-0.315372	-0.930821	-0.195819	-0.220248	0	1	0	0.000340136	4.38798	1	0.170068	2.61881
BMP5	-0.138417	-0.844469	-0.109774	-0.605236	-0.656377	-	-0.470855	1	1	0.000618812	0.000340136	4.38798	1	0.170068	2.61881
BMP6	-0.0858311	0.491356	-0.109774	-0.624258	0.258184	-0.612675	-0.113833	0	0	0	0	5.21731	1	0.0425	2.61881
BMP7	0.314963	0.0734905	-0.109774	0.45613	-0.748029	-0.644261	-0.10958	0	0	0	0	5.21731	1	0.0425	2.61881
BMP8A	-0.138417	1.09318	-0.109774	-0.814119	-	-0.644261	-0.122678	0	0	0	0	5.21731	1	0.0425	2.61881
BMP8B	-0.138417	0.0639565	-0.109774	-	1.43557	-0.298877	0.190492	0	0	0	0	5.21731	1	0.0425	2.61881
BMPER	-0.147136	-0.795363	-	-	-0.346749	-0.073956	-0.340801	0	2	0	0.000680272	3.85978	1	0.340136	2.61881
BMPR1A	0.660462	1.09318	-0.109774	1.58254	-0.960267	-0.382547	0.313933	0	1	0	0.000340136	4.38798	1	0.170068	2.61881
BMPR1B	0.692246	0.125411	-0.109774	1.46357	-0.949491	-0.0222049	0.19996	0	1	0	0.000340136	4.38798	1	0.170068	2.61881
BMPR2	0.700047	0.626952	-0.109774	0.855303	-0.915355	0.157822	0.219166	1	4	0.000618812	0.00136054	3.32173	1	0.680272	2.61881
BMS1	-0.488197	-	-0.109774	-1.15734	-0.281405	-	-0.509178	0	0	0	0	5.21731	1	0.0425	2.61881
BMS1P1	-	-	-	-	-	-	-	0	0	0	0	5.21731	1	0.0425	2.61881
BMS1P4	-	-	-	-	-	-	-	0	0	0	0	5.21731	1	0.0425	2.61881
BMS1P5	-	-	-	-	-	-	-	0	0	0	0	5.21731	1	0.0425	2.61881
BMX	-0.0893562	-0.0205468	-	-0.33978	0.0561954	-0.644261	-0.20755	0	0	0	0	5.21731	1	0.0425	2.61881
BNC1	0.0126626	-0.0205468	-	1.42494	0.09723	-0.399152	0.223026	0	1	0	0.000340136	4.38798	1	0.170068	2.61881
BNC2	-0.246299	-0.468711	-	1.69702	-0.846143	0.363118	0.0997964	0	0	0	0	5.21731	1	0.0425	2.61881
BNIP1	-0.106136	-	-0.109774	0.438658	-0.900188	-0.644261	-0.26434	0	1	0	0.000340136	4.38798	1	0.170068	2.61881
BNIP2	0.680554	-	-	-1.34509	-0.902622	0.513587	-0.263393	0	1	0	0.000340136	4.38798	1	0.170068	2.61881
BNIP3	1.05091	-0.0205468	-	1.79169	-0.928447	-0.644261	0.249869	0	5	0	0.00170068	3.15461	1	0.85034	2.61881
BNIP3L	-0.488197	0.685047	-	-0.991776	-0.591072	0.579695	-0.161261	0	0	0	0	5.21731	1	0.0425	2.61881
BNIPL	-0.488197	-	-	-	-0.840096	-0.644261	-0.657518	0	0	0	0	5.21731	1	0.0425	2.61881
BOC	0.968293	-0.0205468	-	-	-0.901848	0.98098	0.25672	2	0	0.00123762	0	5.21731	2.36363	2.05692	2.61881
BOD1	-0.694825	-	-	-	-	-	-0.694825	0	1	0	0.000340136	4.38798	1	0.170068	2.61881
BOD1L	-0.902574	-	-	-	-0.515329	-	-0.708951	0	1	0	0.000340136	4.38798	1	0.170068	2.61881
BOD1P	-	-	-	-	-	-	-	0	1	0	0.000340136	4.38798	1	0.170068	2.61881
BOK	1.31105	-	-	-	-0.417957	-	0.446548	1	3	0.000618812	0.00102041	3.54291	1	0.510204	2.61881
BOK-AS1	-	-	-	-	-	-	-	1	3	0.000618812	0.00102041	3.54291	1	0.510204	2.61881
BOLA1	-0.413637	-	-	-0.577954	0.00608337	-	-0.328503	0	0	0	0	5.21731	1	0.0425	2.61881
BOLA2	-	-	-	-1.3675	-	-	-1.3675	1	0	0.000618812	0	5.21731	1	0.0425	2.61881
BOLA2B	-	-	-	-	-	-	-	1	0	0.000618812	0	5.21731	1	0.0425	2.61881
BOLA3	-0.847578	-	-	-	-	0.246514	-0.300532	0	0	0	0	5.21731	1	0.0425	2.61881
BOLL	0.380496	1.09318	-	-	-0.367698	-0.596249	0.127433	0	0	0	0	5.21731	1	0.0425	2.61881
BOP1	-0.800685	-	-	-0.772109	0.601886	-	-0.323636	0	0	0	0	5.21731	1	0.0425	2.61881
BPESC1	-0.847578	-	-	-	-	-	-0.847578	0	0	0	0	5.21731	1	0.0425	2.61881
BPGM	0.716768	-	-0.109774	0.531037	0.998434	-	0.534116	0	0	0	0	5.21731	1	0.0425	2.61881
BPHL	0.577882	-	-	-0.038725	-	-	0.269578	0	0	0	0	5.21731	1	0.0425	2.61881
BPI	-0.0116196	-	-	0.321973	0.340472	-	0.216942	0	0	0	0	5.21731	1	0.0425	2.61881
BPIL1	-0.902574	-	-	-	-	1.18172	0.139572	0	0	0	0	5.21731	1	0.0425	2.61881
BPIL2	-0.902574	-	-	-	-	-	-0.902574	0	0	0	0	5.21731	1	0.0425	2.61881
BPIL3	-	-	-	-	-	-	-	0	0	0	0	5.21731	1	0.0425	2.61881
BPNT1	0.123443	-	-0.109774	-	-0.984758	-0.644261	-0.403837	0	0	0	0	5.21731	1	0.0425	2.61881
BPTF	-0.132315	0.626952	-	-1.32794	-0.102509	0.414814	-0.1042	0	0	0	0	5.21731	1	0.0425	2.61881
BPY2	-	-	-	-	-0.683647	-	-0.683647	8	29	0.0049505	0.00986395	2.08081	1	4.93197	2.61881
BPY2B	-	-	-	1.12963	-	-	1.12963	8	29	0.0049505	0.00986395	2.08081	1	4.93197	2.61881
BPY2C	0.0194319	-	-	-	-	-	0.0194319	8	29	0.0049505	0.00986395	2.08081	1	4.93197	2.61881
BRAF	0.225986	-0.201478	-0.256934	1.45124	-0.158952	-	0.211973	3	5	0.00185644	0.00170068	3.15461	1.48456	3.56862	2.61881
BRAP	-0.230876	-	-	-1.28676	-0.915085	-	-0.810909	0	0	0	0	5.21731	1	0.0425	2.61881
BRAT1	0.917754	-	-	-	-	-	0.917754	0	0	0	0	5.21731	1	0.0425	2.61881
BRCA1	0.766994	-0.479408	-0.109774	-0.315733	-1.00934	0.0419782	-0.184214	0	0	0	0	5.21731	1	0.0425	2.61881
BRCA2	1.56256	-0.683759	-0.109774	-0.343107	2.0017	7.30501	1.62211	2	1	0.00123762	0.000340136	4.38798	6.69753	3.2105	2.61881
BRCC3	0.432674	-	-	-1.14932	-0.976995	-0.336947	-0.507646	1	2	0.000618812	0.000680272	3.85978	1	0.340136	2.61881
BRD1	-0.800685	-0.468711	-	-1.3719	0.00615824	1.00552	-0.325925	3	1	0.00185644	0.000340136	4.38798	1	0.170068	2.61881
BRD2	0.0194319	-0.795363	-	-1.45481	-0.867315	-0.644261	-0.748463	0	0	0	0	5.21731	1	0.0425	2.61881
BRD3	-0.335549	-	-	-1.09306	-0.718936	-0.166329	-0.578468	0	0	0	0	5.21731	1	0.0425	2.61881
BRD4	0.112533	1.63215	-	-1.37948	-0.134218	0.376331	0.121464	0	0	0	0	5.21731	1	0.0425	2.61881
BRD7	-1.01786	-	-	-1.27966	-0.96692	-0.644261	-0.977177	0	1	0	0.000340136	4.38798	1	0.170068	2.61881
BRD7P3	-	-	-	-	-	-	-	0	0	0	0	5.21731	1	0.0425	2.61881
BRD8	-0.230876	-	-	-0.705365	-0.974261	-	-0.636834	0	1	0	0.000340136	4.38798	1	0.170068	2.61881
BRD9	-0.847578	-	-	-1.23173	-	-	-1.03965	1	2	0.000618812	0.000680272	3.85978	1	0.340136	2.61881
BRDT	-0.488197	1.80137	-	0.574384	-0.881793	-	0.25144	0	0	0	0	5.21731	1	0.0425	2.61881
BRE	0.722292	-	-	-1.18751	-0.733387	2.00012	0.200378	0	0	0	0	5.21731	1	0.0425	2.61881
BREA2	-	-	-	-	-	-	-	0	0	0	0	5.21731	1	0.0425	2.61881
BRF1	-0.199214	-	-	-0.079304	-0.816862	-	-0.365127	2	0	0.00123762	0	5.21731	1	0.0425	2.61881
BRF2	-0.488197	-	-	-0.689733	-0.962012	-0.351838	-0.622945	0	0	0	0	5.21731	1	0.0425	2.61881
BRI3	-0.967866	-	-	-	0.316523	-0.197704	-0.283016	1	0	0.000618812	0	5.21731	1	0.0425	2.61881
BRI3BP	-0.413637	-	-	-	-0.958873	-0.197704	-0.523405	0	0	0	0	5.21731	1	0.0425	2.61881
BRIP1	-0.488197	-	-	0.13855	-0.935948	-0.635516	-0.480278	0	3	0	0.00102041	3.54291	1	0.510204	2.61881
BRIX1	-0.488197	-	-	-	-0.553372	-	-0.520785	0	0	0	0	5.21731	1	0.0425	2.61881
BRK1	-0.413637	0.402246	-0.109774	-	-	-	-0.040388	0	0	0	0	5.21731	1	0.0425	2.61881
BRMS1	-0.488197	-	-	-1.1122	-0.947133	-0.644261	-0.797948	0	0	0	0	5.21731	1	0.0425	2.61881
BRMS1L	-0.0324103	-	-	-	-0.418188	-0.551975	-0.334191	0	0	0	0	5.21731	1	0.0425	2.61881
BROX	-0.967866	-	-	-	-	-	-0.967866	0	0	0	0	5.21731	1	0.0425	2.61881
BRP44	-0.413637	-	-	-0.322264	-0.694673	-0.644261	-0.518709	0	0	0	0	5.21731	1	0.0425	2.61881
BRP44L	-0.335549	-	-	1.59303	-0.242624	1.88661	0.725367	3	1	0.00185644	0.000340136	4.38798	6.8001	3.54131	2.61881
BRPF1	-0.472442	-	-	-1.34587	0.149556	0.0494585	-0.404824	0	0	0	0	5.21731	1	0.0425	2.61881
BRPF3	-0.396284	-	-	-	1.16118	1.21289	0.65926	0	0	0	0	5.21731	1	0.0425	2.61881
BRS3	2.23836	-0.468711	1.44607	-	-	-	1.07191	0	0	0	0	5.21731	1	0.0425	2.61881
BRSK1	1.4214	-0.200541	-	-	0.909917	0.97231	0.775772	0	0	0	0	5.21731	1	0.0425	2.61881
BRSK2	0.354389	-0.200541	-	1.32413	1.00167	-0.184389	0.45905	0	0	0	0	5.21731	1	0.0425	2.61881
BRWD1	1.51632	-0.468711	-	0.222576	-0.930919	-0.137299	0.0403927	0	1	0	0.000340136	4.38798	1	0.170068	2.61881
BRWD3	0.769672	-0.977902	-	-	-	-0.644261	-0.284164	1	2	0.000618812	0.000680272	3.85978	1	0.340136	2.61881
BSCL2	-0.488197	0.00964993	-	0.46628	1.67907	-0.644261	0.204509	0	0	0	0	5.21731	1	0.0425	2.61881
BSDC1	-	-	-	0.301162	-0.40318	0.848282	0.248755	1	0	0.000618812	0	5.21731	2.06479	1.05516	2.61881
BSG	0.583987	-0.468711	-	1.31008	1.65934	-0.644261	0.488088	0	1	0	0.000340136	4.38798	1	0.170068	2.61881
BSN	1.75065	-0.739851	-	1.65916	-0.206041	0.178476	0.528479	0	0	0	0	5.21731	1	0.0425	2.61881
BSND	1.67682	-0.719152	-	-	-0.539464	-	0.139402	0	0	0	0	5.21731	1	0.0425	2.61881
BSPH1	-0.398254	-	-	-	-	-	-0.398254	0	0	0	0	5.21731	1	0.0425	2.61881
BSPRY	0.174022	-	-	1.31157	0.00765816	-0.644261	0.212246	0	0	0	0	5.21731	1	0.0425	2.61881
BST1	-0.0855331	0.402246	1.47286	-0.201386	2.19405	-	0.756448	0	1	0	0.000340136	4.38798	1	0.170068	2.61881
BST2	0.390675	-1.03291	-	-1.29284	-	-	-0.645025	0	0	0	0	5.21731	1	0.0425	2.61881
BSX	1.23245	-0.854861	-	-	-	-	0.188793	0	1	0	0.000340136	4.38798	1	0.170068	2.61881
BTAF1	-0.335549	1.51759	-	-1.369	-0.973389	-0.197704	-0.271611	0	0	0	0	5.21731	1	0.0425	2.61881
BTBD1	-0.328396	-	-	-0.302865	-0.336911	-0.644261	-0.403108	0	1	0	0.000340136	4.38798	1	0.170068	2.61881
BTBD10	-0.413637	-	-	-	-0.899136	-0.585481	-0.632751	0	0	0	0	5.21731	1	0.0425	2.61881
BTBD11	-0.902574	-	-	-	-	-0.644261	-0.773418	0	0	0	0	5.21731	1	0.0425	2.61881
BTBD16	-	-	-	-	-	-0.644261	-0.644261	0	1	0	0.000340136	4.38798	1	0.170068	2.61881
BTBD17	-0.967866	-	-	-	-	-	-0.967866	0	0	0	0	5.21731	1	0.0425	2.61881
BTBD18	-	-	-	-	-	-	-	0	1	0	0.000340136	4.38798	1	0.170068	2.61881
BTBD19	-	-	-	-	-	-	-	0	0	0	0	5.21731	1	0.0425	2.61881
BTBD2	-0.753823	-	-	1.19779	-0.936235	-	-0.164089	0	0	0	0	5.21731	1	0.0425	2.61881
BTBD3	-	-	-	1.67398	-0.0567813	0.252745	0.623316	0	0	0	0	5.21731	1	0.0425	2.61881
BTBD6	-0.413637	-	-	-	-	-	-0.413637	2	0	0.00123762	0	5.21731	1	0.0425	2.61881
BTBD7	-	-	-	1.63451	-	0.550679	1.0926	0	0	0	0	5.21731	1	0.0425	2.61881
BTBD8	-0.413637	-	-	-	-0.155121	-	-0.284379	0	0	0	0	5.21731	1	0.0425	2.61881
BTBD9	-0.320376	-	-	-	0.850842	1.14716	0.559208	0	0	0	0	5.21731	1	0.0425	2.61881
BTC	-0.288714	-0.200541	-0.109774	1.0233	-0.924104	-0.644261	-0.190683	0	1	0	0.000340136	4.38798	1	0.170068	2.61881
BTD	0.87103	-0.883776	-0.109774	1.20553	-	-	0.270754	0	0	0	0	5.21731	1	0.0425	2.61881
BTF3	0.112533	-0.200541	-	-1.45942	-0.962057	0.740526	-0.353792	0	0	0	0	5.21731	1	0.0425	2.61881
BTF3L4	-	-	-	-	-	-0.445424	-0.445424	0	0	0	0	5.21731	1	0.0425	2.61881
BTF3P11	-	-	-	-	-	-	-	0	0	0	0	5.21731	1	0.0425	2.61881
BTG1	1.34158	-	-0.109774	-1.30725	-0.956493	-0.34851	-0.276089	0	0	0	0	5.21731	1	0.0425	2.61881
BTG2	1.75542	-0.977902	-0.109774	-1.23947	1.19712	-0.319221	0.0510275	0	0	0	0	5.21731	1	0.0425	2.61881
BTG3	-0.149694	-1.03291	-0.109774	-0.606398	-0.928802	0.116213	-0.451893	0	0	0	0	5.21731	1	0.0425	2.61881
BTG4	0.721312	-	-0.109774	-0.372477	1.43058	-0.644261	0.205075	0	0	0	0	5.21731	1	0.0425	2.61881
BTK	-0.194231	-0.795363	-0.109774	-0.913035	0.0392375	-0.644261	-0.436238	0	0	0	0	5.21731	1	0.0425	2.61881
BTLA	-0.174259	-0.468711	-	-	-0.356879	-0.644261	-0.411027	2	0	0.00123762	0	5.21731	1	0.0425	2.61881
BTN1A1	-0.108907	-0.977902	-	-0.740831	-0.564213	-	-0.597963	0	0	0	0	5.21731	1	0.0425	2.61881
BTN2A1	-0.0778361	-	-	-1.26645	-	-0.644261	-0.662851	0	0	0	0	5.21731	1	0.0425	2.61881
BTN2A2	0.216422	-	-	-1.24556	-	-	-0.51457	0	0	0	0	5.21731	1	0.0425	2.61881
BTN2A3	-	-	-	0.852423	-	-	0.852423	0	0	0	0	5.21731	1	0.0425	2.61881
BTN3A1	-0.847578	-	-	-0.706489	-	-	-0.777033	0	0	0	0	5.21731	1	0.0425	2.61881
BTN3A2	-0.398254	-	-	-1.10528	-	2.24626	0.247576	0	0	0	0	5.21731	1	0.0425	2.61881
BTN3A3	-0.967866	-	-	-0.816013	-	-	-0.89194	0	0	0	0	5.21731	1	0.0425	2.61881
BTNL2	-0.967866	-	-	-0.971402	-	-	-0.969634	0	0	0	0	5.21731	1	0.0425	2.61881
BTNL3	-0.398254	-	-	1.15911	-	-	0.380427	3	2	0.00185644	0.000680272	3.85978	3.1952	3.49944	2.61881
BTNL8	-0.902574	-	-	0.512443	-	-	-0.195066	3	2	0.00185644	0.000680272	3.85978	1	0.340136	2.61881
BTNL9	-0.967866	-	-	-	-	-	-0.967866	0	0	0	0	5.21731	1	0.0425	2.61881
BTRC	0.585834	-0.468711	-0.109774	-0.988575	-0.963675	3.89348	0.324763	0	0	0	0	5.21731	1	0.0425	2.61881
BUB1	-0.800685	-0.93419	-0.109774	-0.0557421	-0.319803	-	-0.444039	0	2	0	0.000680272	3.85978	1	0.340136	2.61881
BUB1B	0.619832	-0.8879	-0.109774	-0.322967	-0.930243	-0.197704	-0.304792	0	0	0	0	5.21731	1	0.0425	2.61881
BUB3	0.116016	1.09318	-0.109774	-1.29021	-0.991838	-	-0.236525	0	1	0	0.000340136	4.38798	1	0.170068	2.61881
BUD13	-0.846565	-	-	-	-	-0.644261	-0.745413	0	0	0	0	5.21731	1	0.0425	2.61881
BUD31	-0.335549	-	-0.109774	-1.41563	-	-	-0.620318	0	0	0	0	5.21731	1	0.0425	2.61881
BVES	1.00654	-0.200541	-	-	-	0.861603	0.555867	0	0	0	0	5.21731	1	0.0425	2.61881
BYSL	-0.488197	-0.200541	-	-0.229153	-0.034881	-	-0.238193	0	0	0	0	5.21731	1	0.0425	2.61881
BZRAP1	-0.335549	-	-	1.34174	-0.0179574	-0.458471	0.132441	0	1	0	0.000340136	4.38798	1	0.170068	2.61881
BZW1	-0.0324103	-	-	-1.34568	-0.0760882	0.756285	-0.174473	0	1	0	0.000340136	4.38798	1	0.170068	2.61881
BZW2	0.13648	-	-	-0.702339	-0.696334	0.347712	-0.22862	0	0	0	0	5.21731	1	0.0425	2.61881
C10orf10	-	-0.200541	-	1.2879	-	-	0.543681	0	0	0	0	5.21731	1	0.0425	2.61881
C10orf103	-	-	-	-	-	-	-	0	0	0	0	5.21731	1	0.0425	2.61881
C10orf105	-0.967866	-	-	-	-	-	-0.967866	0	0	0	0	5.21731	1	0.0425	2.61881
C10orf107	-	-	-	-	-	-0.615619	-0.615619	0	0	0	0	5.21731	1	0.0425	2.61881
C10orf108	-	-	-	-	-	-	-	0	0	0	0	5.21731	1	0.0425	2.61881
C10orf11	-	-	-	-	-	-0.463338	-0.463338	2	1	0.00123762	0.000340136	4.38798	1	0.170068	2.61881
C10orf111	-0.967866	-	-	-	-	-0.615619	-0.791742	0	0	0	0	5.21731	1	0.0425	2.61881
C10orf113	-	-	-	-	-	-	-	0	0	0	0	5.21731	1	0.0425	2.61881
C10orf114	-	-	-	-	-	-0.298877	-0.298877	0	0	0	0	5.21731	1	0.0425	2.61881
C10orf116	-	-	-	1.87127	-	-	1.87127	0	1	0	0.000340136	4.38798	1	0.170068	2.61881
C10orf118	-	-	-	-0.818522	1.19519	1.06546	0.480711	0	0	0	0	5.21731	1	0.0425	2.61881
C10orf12	-	-	-	0.588414	-0.0204198	-0.644261	-0.0254223	0	0	0	0	5.21731	1	0.0425	2.61881
C10orf120	-	-	-	-	-	-	-	0	1	0	0.000340136	4.38798	1	0.170068	2.61881
C10orf122	-	-	-	-	-	-	-	0	2	0	0.000680272	3.85978	1	0.340136	2.61881
C10orf125	-0.716646	-	-	-	-	-	-0.716646	0	0	0	0	5.21731	1	0.0425	2.61881
C10orf128	-0.967866	-	-	-	-	-	-0.967866	0	0	0	0	5.21731	1	0.0425	2.61881
C10orf129	-0.902574	-	-	-	-	-0.644261	-0.773418	0	0	0	0	5.21731	1	0.0425	2.61881
C10orf131	-	-	-	-	-	-	-	0	0	0	0	5.21731	1	0.0425	2.61881
C10orf136	-	-	-	-	-	-	-	0	0	0	0	5.21731	1	0.0425	2.61881
C10orf137	-	-	-	-1.09786	-	0.390624	-0.353618	0	2	0	0.000680272	3.85978	1	0.340136	2.61881
C10orf140	-0.753823	-	-	-	-	-0.367077	-0.56045	0	0	0	0	5.21731	1	0.0425	2.61881
C10orf18	-	-	-	-1.18044	-0.889692	0.480061	-0.530025	0	0	0	0	5.21731	1	0.0425	2.61881
C10orf2	-	-	-	-0.80966	0.395099	-0.644261	-0.352941	0	0	0	0	5.21731	1	0.0425	2.61881
C10orf25	-0.967866	-	-	-	-	-0.399152	-0.683509	0	0	0	0	5.21731	1	0.0425	2.61881
C10orf26	-	-	-	-1.15955	-	0.225539	-0.467005	0	0	0	0	5.21731	1	0.0425	2.61881
C10orf27	-	0.402246	-	-	-	-	0.402246	0	0	0	0	5.21731	1	0.0425	2.61881
C10orf28	-0.902574	-	-	-0.396906	-	-	-0.64974	0	0	0	0	5.21731	1	0.0425	2.61881
C10orf32	-	-	-	-	-	0.645921	0.645921	0	0	0	0	5.21731	1	0.0425	2.61881
C10orf32-AS3MT	-	-	-	-	-	-	-	0	0	0	0	5.21731	1	0.0425	2.61881
C10orf35	-0.967866	-	-	-	-	-0.644261	-0.806064	0	0	0	0	5.21731	1	0.0425	2.61881
C10orf40	-	-	-	-	-	-	-	0	0	0	0	5.21731	1	0.0425	2.61881
C10orf44	-	-	-	-	-	-	-	0	0	0	0	5.21731	1	0.0425	2.61881
C10orf46	-0.800685	-	-	-	-	-0.591477	-0.696081	0	1	0	0.000340136	4.38798	1	0.170068	2.61881
C10orf47	-	-	-	-	-	-0.254791	-0.254791	0	1	0	0.000340136	4.38798	1	0.170068	2.61881
C10orf53	-	-	-	-	-	-0.644261	-0.644261	0	0	0	0	5.21731	1	0.0425	2.61881
C10orf54	-0.902574	-	-	-	0.740959	0.49411	0.110832	0	0	0	0	5.21731	1	0.0425	2.61881
C10orf55	-	-	-	-	-	-0.644261	-0.644261	0	3	0	0.00102041	3.54291	1	0.510204	2.61881
C10orf57	-0.967866	-	-	0.574848	-	-0.644261	-0.34576	0	3	0	0.00102041	3.54291	1	0.510204	2.61881
C10orf58	-	-	-	-	-	-0.635516	-0.635516	0	2	0	0.000680272	3.85978	1	0.340136	2.61881
C10orf62	-0.902574	-	-	-	1.00488	-0.644261	-0.180653	0	0	0	0	5.21731	1	0.0425	2.61881
C10orf67	-	-	-	-	-	-	-	0	0	0	0	5.21731	1	0.0425	2.61881
C10orf68	-	-	-	-0.324659	-	-0.644261	-0.48446	0	0	0	0	5.21731	1	0.0425	2.61881
C10orf71	-	-	-	-	-	-0.644261	-0.644261	0	0	0	0	5.21731	1	0.0425	2.61881
C10orf72	-	-	-	0.574826	-	2.88154	1.72819	0	0	0	0	5.21731	1	0.0425	2.61881
C10orf76	-0.967866	-	-	-0.588702	-	3.2208	0.554743	0	0	0	0	5.21731	1	0.0425	2.61881
C10orf81	-0.902574	-	-	0.655699	-	1.87012	0.541082	0	0	0	0	5.21731	1	0.0425	2.61881
C10orf82	-	-	-	-	1.509	-0.644261	0.43237	0	1	0	0.000340136	4.38798	1	0.170068	2.61881
C10orf88	-0.902574	-	-	0.109875	-0.85191	-0.644261	-0.572218	0	1	0	0.000340136	4.38798	1	0.170068	2.61881
C10orf90	0.644818	-	-	-	-	-0.644261	0.000278154	0	3	0	0.00102041	3.54291	1	0.510204	2.61881
C10orf91	-	-	-	-	-	-	-	0	5	0	0.00170068	3.15461	1	0.85034	2.61881
C10orf92	-	-	-	0.347221	-	-	0.347221	0	5	0	0.00170068	3.15461	1	0.85034	2.61881
C10orf93	-	-	-	-	-	-	-	0	5	0	0.00170068	3.15461	1	0.85034	2.61881
C10orf95	-	-	-	-0.00273034	-	-	-0.00273034	0	0	0	0	5.21731	1	0.0425	2.61881
C10orf96	-	-	-	-	-	-	-	0	1	0	0.000340136	4.38798	1	0.170068	2.61881
C10orf99	-0.967866	-	-	-	-	-	-0.967866	0	2	0	0.000680272	3.85978	1	0.340136	2.61881
C11orf1	-0.335549	-	-	-	-0.746767	-	-0.541158	0	0	0	0	5.21731	1	0.0425	2.61881
C11orf10	-0.967866	-	-	-1.42021	-	-0.197704	-0.861926	0	0	0	0	5.21731	1	0.0425	2.61881
C11orf16	-	-	-	1.5183	0.230348	-	0.874323	0	1	0	0.000340136	4.38798	1	0.170068	2.61881
C11orf2	-	-	-	-1.37988	-	-	-1.37988	0	0	0	0	5.21731	1	0.0425	2.61881
C11orf20	0.271199	-	-	-	-	-	0.271199	0	0	0	0	5.21731	1	0.0425	2.61881
C11orf21	-0.413637	-	-	-	-	-	-0.413637	0	0	0	0	5.21731	1	0.0425	2.61881
C11orf24	-0.967866	-	-	-1.07577	-	-0.644261	-0.895965	0	0	0	0	5.21731	1	0.0425	2.61881
C11orf30	-	-	-	-0.33602	-	-0.382996	-0.359508	0	0	0	0	5.21731	1	0.0425	2.61881
C11orf31	1.20117	-	-	-	-	-0.644261	0.278454	0	1	0	0.000340136	4.38798	1	0.170068	2.61881
C11orf34	-	-	-	-	-	-	-	0	0	0	0	5.21731	1	0.0425	2.61881
C11orf35	-	-	-	-	-	-	-	0	0	0	0	5.21731	1	0.0425	2.61881
C11orf36	-	-	-	-	-	-	-	0	0	0	0	5.21731	1	0.0425	2.61881
C11orf40	-	-	-	-	-	-	-	0	0	0	0	5.21731	1	0.0425	2.61881
C11orf41	-0.967866	-	-	1.57262	0.750575	1.84553	0.800215	0	0	0	0	5.21731	1	0.0425	2.61881
C11orf42	-	-	-	-	-	-0.644261	-0.644261	0	0	0	0	5.21731	1	0.0425	2.61881
C11orf45	-0.967866	-	-	-	-	0.303348	-0.332259	0	1	0	0.000340136	4.38798	1	0.170068	2.61881
C11orf46	-0.753823	-	-	-	-	-	-0.753823	0	0	0	0	5.21731	1	0.0425	2.61881
C11orf48	-	-	-	-1.31077	0.631019	-	-0.339875	0	0	0	0	5.21731	1	0.0425	2.61881
C11orf49	-0.413637	-	-	4.44896	-0.667421	-0.644261	0.68091	0	0	0	0	5.21731	1	0.0425	2.61881
C11orf51	-0.31683	-	-	-1.28192	-	-0.644261	-0.747669	0	0	0	0	5.21731	1	0.0425	2.61881
C11orf52	-	-	-	-	0.944602	-	0.944602	0	0	0	0	5.21731	1	0.0425	2.61881
C11orf53	-	-	-	-	-	-	-	0	0	0	0	5.21731	1	0.0425	2.61881
C11orf54	-0.753823	-	-	-	-0.314679	-0.615619	-0.561374	0	0	0	0	5.21731	1	0.0425	2.61881
C11orf57	-	-	-	-1.27211	-	0.91321	-0.179448	0	0	0	0	5.21731	1	0.0425	2.61881
C11orf58	-	-	-	-1.26176	-	-0.280277	-0.771019	0	0	0	0	5.21731	1	0.0425	2.61881
C11orf61	-	-	-	0.587454	-0.283653	-0.492841	-0.0630134	0	1	0	0.000340136	4.38798	1	0.170068	2.61881
C11orf63	-	-	-	-0.290558	-0.449182	-	-0.36987	0	1	0	0.000340136	4.38798	1	0.170068	2.61881
C11orf65	-	-	-	-	-0.0302486	-	-0.0302486	0	0	0	0	5.21731	1	0.0425	2.61881
C11orf66	-	-	-	-	-	-0.644261	-0.644261	0	0	0	0	5.21731	1	0.0425	2.61881
C11orf67	-0.413637	-	-	0.795962	-	-	0.191163	0	0	0	0	5.21731	1	0.0425	2.61881
C11orf68	-	-	-	0.393948	-0.602941	-0.47336	-0.227451	0	0	0	0	5.21731	1	0.0425	2.61881
C11orf70	-	-	-	-	-	-	-	0	1	0	0.000340136	4.38798	1	0.170068	2.61881
C11orf71	-	-	-	0.681652	-	-	0.681652	0	0	0	0	5.21731	1	0.0425	2.61881
C11orf73	0.0838728	-0.0205468	-	-1.27788	-	-	-0.404851	0	0	0	0	5.21731	1	0.0425	2.61881
C11orf74	-	-	-	-	-	-	-	0	0	0	0	5.21731	1	0.0425	2.61881
C11orf75	-0.847578	-	-	-0.418484	-	0.468551	-0.265837	0	0	0	0	5.21731	1	0.0425	2.61881
C11orf80	-	-	-	-0.486148	-	-	-0.486148	0	0	0	0	5.21731	1	0.0425	2.61881
C11orf82	0.443742	-	-	-	-	-0.644261	-0.10026	0	0	0	0	5.21731	1	0.0425	2.61881
C11orf83	-0.967866	-	-	-	-0.667578	-	-0.817722	0	0	0	0	5.21731	1	0.0425	2.61881
C11orf84	-	-	-	-	-	-	-	0	0	0	0	5.21731	1	0.0425	2.61881
C11orf85	-	-	-	-	-	-	-	0	0	0	0	5.21731	1	0.0425	2.61881
C11orf86	-	-	-	-	-	-	-	0	0	0	0	5.21731	1	0.0425	2.61881
C11orf87	-0.967866	-	-	-	-	-	-0.967866	0	0	0	0	5.21731	1	0.0425	2.61881
C11orf88	-	-	-	-	-	-	-	0	0	0	0	5.21731	1	0.0425	2.61881
C11orf9	-0.902574	-	-	1.26147	-	1.57695	0.645283	0	0	0	0	5.21731	1	0.0425	2.61881
C11orf90	-	-	-	-	-	-	-	0	0	0	0	5.21731	1	0.0425	2.61881
C11orf91	-	-	-	-	-	-	-	0	0	0	0	5.21731	1	0.0425	2.61881
C11orf92	-0.967866	-	-	-	-	-	-0.967866	0	0	0	0	5.21731	1	0.0425	2.61881
C11orf93	-	-	-	-	-	-	-	0	0	0	0	5.21731	1	0.0425	2.61881
C11orf94	-0.967866	-	-	-	-	-	-0.967866	0	0	0	0	5.21731	1	0.0425	2.61881
C11orf95	-0.753823	-	-	-	-	-	-0.753823	0	0	0	0	5.21731	1	0.0425	2.61881
C11orf96	-	-	-	-	-	-	-	0	0	0	0	5.21731	1	0.0425	2.61881
C12orf10	-0.335549	1.91373	-	-1.01963	-0.100732	-	0.114455	0	0	0	0	5.21731	1	0.0425	2.61881
C12orf11	-	-	-	-1.06844	0.543634	-0.644261	-0.389689	0	0	0	0	5.21731	1	0.0425	2.61881
C12orf12	-	-	-	-	1.00583	-0.644261	0.180786	0	0	0	0	5.21731	1	0.0425	2.61881
C12orf23	-0.967866	-	-	-	-0.69891	1.12331	-0.181156	0	0	0	0	5.21731	1	0.0425	2.61881
C12orf24	-	-	-	0.886972	-	-0.644261	0.121355	0	0	0	0	5.21731	1	0.0425	2.61881
C12orf26	-	-	-	-	-	-	-	0	0	0	0	5.21731	1	0.0425	2.61881
C12orf29	-	-	-	1.43569	-	-0.644261	0.395714	0	0	0	0	5.21731	1	0.0425	2.61881
C12orf32	-	-	-	-	-	-0.644261	-0.644261	0	0	0	0	5.21731	1	0.0425	2.61881
C12orf33	-	-	-	-	-	-	-	0	0	0	0	5.21731	1	0.0425	2.61881
C12orf34	-	-	-	-	-	-0.114414	-0.114414	0	0	0	0	5.21731	1	0.0425	2.61881
C12orf35	-	-	-	-1.12083	-0.280537	2.17559	0.258077	0	0	0	0	5.21731	1	0.0425	2.61881
C12orf36	-	-	-	-	-	0.0089781	0.0089781	0	0	0	0	5.21731	1	0.0425	2.61881
C12orf37	-	-	-	-	-	-	-	0	0	0	0	5.21731	1	0.0425	2.61881
C12orf39	-0.413637	-	-	0.181382	-	-	-0.116127	0	0	0	0	5.21731	1	0.0425	2.61881
C12orf4	-	-	-	0.661777	-	-0.644261	0.00875801	0	0	0	0	5.21731	1	0.0425	2.61881
C12orf40	-	-	-	-	-	-0.644261	-0.644261	0	1	0	0.000340136	4.38798	1	0.170068	2.61881
C12orf41	-	-	-	-1.36066	-	-0.0716181	-0.716139	0	0	0	0	5.21731	1	0.0425	2.61881
C12orf42	-	-	-	-	-	-0.644261	-0.644261	0	0	0	0	5.21731	1	0.0425	2.61881
C12orf43	-	-	-	0.937884	-	0.97231	0.955097	0	0	0	0	5.21731	1	0.0425	2.61881
C12orf44	-	-	-	-0.434885	-	-0.644261	-0.539573	0	0	0	0	5.21731	1	0.0425	2.61881
C12orf45	-	-	-	-	-0.94077	-	-0.94077	0	0	0	0	5.21731	1	0.0425	2.61881
C12orf47	-	-	-	-	-	-	-	0	0	0	0	5.21731	1	0.0425	2.61881
C12orf48	-	-	-	-0.195491	-	-0.644261	-0.419876	0	0	0	0	5.21731	1	0.0425	2.61881
C12orf49	-0.967866	-	-	-0.509112	-	-0.644261	-0.70708	0	0	0	0	5.21731	1	0.0425	2.61881
C12orf5	-	-	-0.109774	0.70558	-	-0.463338	0.0441561	0	0	0	0	5.21731	1	0.0425	2.61881
C12orf50	-0.902574	-	-	-	-	-	-0.902574	0	0	0	0	5.21731	1	0.0425	2.61881
C12orf51	-0.488197	-	-	1.53421	0.265808	0.0750811	0.346726	0	0	0	0	5.21731	1	0.0425	2.61881
C12orf52	-	-	-	-0.433446	-	-	-0.433446	0	0	0	0	5.21731	1	0.0425	2.61881
C12orf53	-0.967866	-	-	-	-	1.13061	0.0813714	0	0	0	0	5.21731	1	0.0425	2.61881
C12orf54	-	-	-	-	-	-0.644261	-0.644261	0	0	0	0	5.21731	1	0.0425	2.61881
C12orf56	-	-	-	-	-	-	-	0	0	0	0	5.21731	1	0.0425	2.61881
C12orf57	-	-	-	-	-	-	-	0	0	0	0	5.21731	1	0.0425	2.61881
C12orf59	-0.967866	-	-	-	-	-0.15073	-0.559298	0	0	0	0	5.21731	1	0.0425	2.61881
C12orf60	-	-	-	-	-	-	-	0	0	0	0	5.21731	1	0.0425	2.61881
C12orf61	-	-	-	-	-	7.30501	7.30501	0	0	0	0	5.21731	1	0.0425	2.61881
C12orf62	-	-	-	-	-	-0.644261	-0.644261	0	0	0	0	5.21731	1	0.0425	2.61881
C12orf65	-0.753823	-	-	-	1.18719	-	0.216682	0	0	0	0	5.21731	1	0.0425	2.61881
C12orf66	-	-	-	-	-	-0.520985	-0.520985	0	0	0	0	5.21731	1	0.0425	2.61881
C12orf67	-	-	-	-	-	-0.644261	-0.644261	0	0	0	0	5.21731	1	0.0425	2.61881
C12orf68	-0.413637	-	-	-	-	-	-0.413637	0	1	0	0.000340136	4.38798	1	0.170068	2.61881
C12orf69	-0.967866	-	-	-	-	-	-0.967866	0	0	0	0	5.21731	1	0.0425	2.61881
C12orf70	-0.967866	-	-	-	-	-	-0.967866	0	0	0	0	5.21731	1	0.0425	2.61881
C12orf71	-	-	-	-	-	-	-	0	0	0	0	5.21731	1	0.0425	2.61881
C12orf73	-0.967866	-	-	-	-	-	-0.967866	0	0	0	0	5.21731	1	0.0425	2.61881
C12orf74	-	-	-	-	-	-	-	0	0	0	0	5.21731	1	0.0425	2.61881
C12orf75	-	-	-	-	-	-	-	0	0	0	0	5.21731	1	0.0425	2.61881
C12orf76	1.33847	-	-	-	-	-	1.33847	0	0	0	0	5.21731	1	0.0425	2.61881
C12orf77	-	-	-	-	-	-	-	0	0	0	0	5.21731	1	0.0425	2.61881
C13orf15	-	-	-	1.10742	-	-0.0599041	0.52376	0	0	0	0	5.21731	1	0.0425	2.61881
C13orf16	-	-	-	-	-	-	-	1	0	0.000618812	0	5.21731	1	0.0425	2.61881
C13orf18	-	-	-	-0.193484	-0.717972	0.462571	-0.149628	0	0	0	0	5.21731	1	0.0425	2.61881
C13orf23	-	-	-	-0.419907	0.0655744	-0.255513	-0.203282	0	0	0	0	5.21731	1	0.0425	2.61881
C13orf26	-	-	-	-	-	-	-	0	0	0	0	5.21731	1	0.0425	2.61881
C13orf27	-	-	-	-0.529193	-	-	-0.529193	0	1	0	0.000340136	4.38798	1	0.170068	2.61881
C13orf29	-	-	-	-	-	-	-	1	0	0.000618812	0	5.21731	1	0.0425	2.61881
C13orf30	-	-	-	-	-	2.45768	2.45768	0	0	0	0	5.21731	1	0.0425	2.61881
C13orf31	-	-	-	-	-	-0.644261	-0.644261	0	0	0	0	5.21731	1	0.0425	2.61881
C13orf33	-	-	-	-	-0.958873	-0.644261	-0.801567	0	0	0	0	5.21731	1	0.0425	2.61881
C13orf34	-	-	-	-0.210312	-	-0.644261	-0.427287	0	1	0	0.000340136	4.38798	1	0.170068	2.61881
C13orf35	-	-	-	-	-	-0.644261	-0.644261	0	0	0	0	5.21731	1	0.0425	2.61881
C13orf36	-	-	-	-	-	1.87012	1.87012	0	0	0	0	5.21731	1	0.0425	2.61881
C13orf38	-	-	-	-	-	-	-	0	0	0	0	5.21731	1	0.0425	2.61881
C13orf38-SOHLH2	-	-	-	-	-	-	-	0	0	0	0	5.21731	1	0.0425	2.61881
C13orf40	-	-	-	-	-	-	-	0	1	0	0.000340136	4.38798	1	0.170068	2.61881
C14orf1	-0.335549	-	-	0.55022	-0.981845	1.45719	0.172503	0	0	0	0	5.21731	1	0.0425	2.61881
C14orf101	-0.967866	-	-	-1.05524	-	1.49554	-0.175856	0	0	0	0	5.21731	1	0.0425	2.61881
C14orf102	-0.847578	-	-	-	-0.735924	1.03506	-0.182812	0	0	0	0	5.21731	1	0.0425	2.61881
C14orf105	-	-	-	1.3178	-	-0.644261	0.336767	0	0	0	0	5.21731	1	0.0425	2.61881
C14orf109	-0.967866	-	-	-1.0998	-	-0.644261	-0.903976	0	0	0	0	5.21731	1	0.0425	2.61881
C14orf118	-	-	-	-0.57499	-	2.88154	1.15328	0	0	0	0	5.21731	1	0.0425	2.61881
C14orf119	-0.413637	-	-	-	-0.157994	-0.644261	-0.405297	0	0	0	0	5.21731	1	0.0425	2.61881
C14orf126	0.577882	-	-	-	-	-0.463338	0.0572717	1	0	0.000618812	0	5.21731	1.25587	1.0127	2.61881
C14orf128	-	-	-	-	-	-	-	0	0	0	0	5.21731	1	0.0425	2.61881
C14orf129	-	-	-	-	-	-0.0614742	-0.0614742	0	1	0	0.000340136	4.38798	1	0.170068	2.61881
C14orf132	-0.967866	-	-	1.6291	-	-	0.330615	0	1	0	0.000340136	4.38798	1	0.170068	2.61881
C14orf135	-0.967866	-	-	0.910222	0.575138	-0.166329	0.0877915	0	0	0	0	5.21731	1	0.0425	2.61881
C14orf139	-	-	-	-	-0.906022	-	-0.906022	0	3	0	0.00102041	3.54291	1	0.510204	2.61881
C14orf142	-	-	-	-	-	-0.644261	-0.644261	0	0	0	0	5.21731	1	0.0425	2.61881
C14orf147	-	-	-	-0.785001	-	-0.0110171	-0.398009	0	0	0	0	5.21731	1	0.0425	2.61881
C14orf148	-	-	-	-	-	-0.644261	-0.644261	0	0	0	0	5.21731	1	0.0425	2.61881
C14orf149	-0.902574	-	-	-	-	-	-0.902574	0	0	0	0	5.21731	1	0.0425	2.61881
C14orf153	-	-	-	-	-	-0.644261	-0.644261	0	1	0	0.000340136	4.38798	1	0.170068	2.61881
C14orf159	-0.413637	-	-	-1.31836	-	-	-0.865999	0	0	0	0	5.21731	1	0.0425	2.61881
C14orf162	-	-	-	-	-	-	-	0	0	0	0	5.21731	1	0.0425	2.61881
C14orf165	-0.967866	-	-	-	-	-	-0.967866	0	0	0	0	5.21731	1	0.0425	2.61881
C14orf166	-0.800685	-	-	-1.43304	-0.234869	-0.644261	-0.778213	0	1	0	0.000340136	4.38798	1	0.170068	2.61881
C14orf166B	-	-	-	-	-	-	-	0	0	0	0	5.21731	1	0.0425	2.61881
C14orf167	-	-	-	-	-	-	-	0	0	0	0	5.21731	1	0.0425	2.61881
C14orf169	-	-	-	-1.24874	-	-	-1.24874	0	0	0	0	5.21731	1	0.0425	2.61881
C14orf176	-0.967866	-	-	-	-	-	-0.967866	1	0	0.000618812	0	5.21731	1	0.0425	2.61881
C14orf177	-	-	-	-	-	-	-	0	1	0	0.000340136	4.38798	1	0.170068	2.61881
C14orf178	-	-	-	-	-	-	-	0	0	0	0	5.21731	1	0.0425	2.61881
C14orf180	-0.967866	-	-	-	-	-	-0.967866	0	0	0	0	5.21731	1	0.0425	2.61881
C14orf182	-	-	-	-	-	-	-	0	0	0	0	5.21731	1	0.0425	2.61881
C14orf183	-	-	-	-	-	-	-	0	1	0	0.000340136	4.38798	1	0.170068	2.61881
C14orf184	-	-	-	-	-	-	-	0	0	0	0	5.21731	1	0.0425	2.61881
C14orf19	-	-	-	-	-	-	-	0	0	0	0	5.21731	1	0.0425	2.61881
C14orf2	-0.413637	-	-	-0.668725	-	-	-0.541181	0	1	0	0.000340136	4.38798	1	0.170068	2.61881
C14orf21	-0.902574	-	-	-	-	-	-0.902574	0	0	0	0	5.21731	1	0.0425	2.61881
C14orf23	-	-	-	-	-	-	-	0	0	0	0	5.21731	1	0.0425	2.61881
C14orf28	-	-	-	-	-	0.38767	0.38767	0	0	0	0	5.21731	1	0.0425	2.61881
C14orf33	-	-	-	-	-	-	-	0	0	0	0	5.21731	1	0.0425	2.61881
C14orf34	-	-	-	-	-	-	-	0	0	0	0	5.21731	1	0.0425	2.61881
C14orf37	-0.967866	-	-	-	-	-0.644261	-0.806064	0	0	0	0	5.21731	1	0.0425	2.61881
C14orf38	-	-	-	-	-	-	-	0	0	0	0	5.21731	1	0.0425	2.61881
C14orf39	-	-	-	-	-	1.57179	1.57179	0	0	0	0	5.21731	1	0.0425	2.61881
C14orf43	-0.488197	-	-	-	0.944602	-0.0566465	0.133253	0	0	0	0	5.21731	1	0.0425	2.61881
C14orf45	-	-	-	1.66875	-	-	1.66875	0	0	0	0	5.21731	1	0.0425	2.61881
C14orf48	-	-	-	-	0.0345803	-0.644261	-0.304841	0	0	0	0	5.21731	1	0.0425	2.61881
C14orf49	0.116016	-	-	-	-0.710727	-0.644261	-0.412991	0	3	0	0.00102041	3.54291	1	0.510204	2.61881
C14orf50	-	-	-	-	-	-0.644261	-0.644261	0	0	0	0	5.21731	1	0.0425	2.61881
C14orf55	-	-	-	-	-	-	-	0	0	0	0	5.21731	1	0.0425	2.61881
C14orf64	-	-	-	-	-	-	-	0	1	0	0.000340136	4.38798	1	0.170068	2.61881
C14orf70	-	-	-	-	-	-	-	0	1	0	0.000340136	4.38798	1	0.170068	2.61881
C14orf79	-	-	-	-0.113828	-	-	-0.113828	1	0	0.000618812	0	5.21731	1	0.0425	2.61881
C14orf80	-	-	-	-	0.0170414	-	0.0170414	1	0	0.000618812	0	5.21731	1.07683	1.00378	2.61881
C14orf82	-	-	-	-	-	-	-	0	1	0	0.000340136	4.38798	1	0.170068	2.61881
C14orf86	-	-	-	-	-	-	-	0	0	0	0	5.21731	1	0.0425	2.61881
C14orf93	-0.967866	-	-	-0.0472936	-	-	-0.50758	0	0	0	0	5.21731	1	0.0425	2.61881
C15orf17	1.22136	-	-	-	-	2.88154	2.05145	1	1	0.000618812	0.000340136	4.38798	3.09481	2.53091	2.61881
C15orf2	-0.155396	-	-	-0.447564	-	-	-0.30148	7	3	0.00433168	0.00102041	3.54291	1	0.510204	2.61881
C15orf23	-	-	-	-	-	-	-	0	0	0	0	5.21731	1	0.0425	2.61881
C15orf24	-0.335549	-	-	-0.551558	1.14413	-0.644261	-0.0968095	0	0	0	0	5.21731	1	0.0425	2.61881
C15orf26	-	-	-	-	-	-	-	0	0	0	0	5.21731	1	0.0425	2.61881
C15orf27	-0.967866	-	-	-	-	0.362068	-0.302899	0	1	0	0.000340136	4.38798	1	0.170068	2.61881
C15orf29	-0.413637	-	-	0.47526	-0.435526	-0.434068	-0.201993	0	0	0	0	5.21731	1	0.0425	2.61881
C15orf32	-	-	-	-	-	-0.644261	-0.644261	0	0	0	0	5.21731	1	0.0425	2.61881
C15orf33	-	-	-	-	-	-	-	0	1	0	0.000340136	4.38798	1	0.170068	2.61881
C15orf34	-	-	-	-	-	-	-	1	0	0.000618812	0	5.21731	1	0.0425	2.61881
C15orf37	-	-	-	-	-	-0.644261	-0.644261	0	0	0	0	5.21731	1	0.0425	2.61881
C15orf38	-	-	-	-	-	-	-	0	0	0	0	5.21731	1	0.0425	2.61881
C15orf38-AP3S2	0.505868	-	-	-	-	-	0.505868	0	0	0	0	5.21731	1	0.0425	2.61881
C15orf39	-	-	-	-0.674597	-0.506423	-0.644261	-0.608427	1	1	0.000618812	0.000340136	4.38798	1	0.170068	2.61881
C15orf40	-	-	-	-	-	1.24913	1.24913	0	1	0	0.000340136	4.38798	1	0.170068	2.61881
C15orf41	-	-	-	-	-0.513202	-0.0583337	-0.285768	0	0	0	0	5.21731	1	0.0425	2.61881
C15orf42	-	-	-	-	-	-	-	0	0	0	0	5.21731	1	0.0425	2.61881
C15orf43	-	-	-	-	-	-	-	0	1	0	0.000340136	4.38798	1	0.170068	2.61881
C15orf44	-0.413637	-	-	-0.297512	-	-0.644261	-0.451803	0	0	0	0	5.21731	1	0.0425	2.61881
C15orf48	-	-	-	-	-	1.72999	1.72999	0	1	0	0.000340136	4.38798	1	0.170068	2.61881
C15orf5	-	-	-	-	-	-	-	0	1	0	0.000340136	4.38798	1	0.170068	2.61881
C15orf50	-	-	-	-	-	-	-	0	0	0	0	5.21731	1	0.0425	2.61881
C15orf52	-	-	-	-	-	0.148024	0.148024	0	0	0	0	5.21731	1	0.0425	2.61881
C15orf53	-	-	-	-	-	-0.644261	-0.644261	0	0	0	0	5.21731	1	0.0425	2.61881
C15orf54	-	-	-	-	-	-0.644261	-0.644261	0	0	0	0	5.21731	1	0.0425	2.61881
C15orf55	-	-	-	-	-	-	-	0	0	0	0	5.21731	1	0.0425	2.61881
C15orf56	-	-	-	-	-	-0.644261	-0.644261	0	0	0	0	5.21731	1	0.0425	2.61881
C15orf57	-	-	-	-	-	-0.644261	-0.644261	0	0	0	0	5.21731	1	0.0425	2.61881
C15orf58	-0.488197	-	-	-	-	-	-0.488197	0	0	0	0	5.21731	1	0.0425	2.61881
C15orf59	-	-	-	-	-	-	-	1	0	0.000618812	0	5.21731	1	0.0425	2.61881
C15orf60	-0.320376	-	-	-	-	-	-0.320376	1	0	0.000618812	0	5.21731	1	0.0425	2.61881
C15orf61	-0.967866	-	-	-	-	-	-0.967866	0	0	0	0	5.21731	1	0.0425	2.61881
C15orf62	-0.413637	-	-	-	-	-	-0.413637	0	0	0	0	5.21731	1	0.0425	2.61881
C15orf63	-	-	-	-	-	-	-	0	1	0	0.000340136	4.38798	1	0.170068	2.61881
C16orf11	-	-	-	-	-	-	-	0	1	0	0.000340136	4.38798	1	0.170068	2.61881
C16orf13	-	-	-	-	-	-	-	0	2	0	0.000680272	3.85978	1	0.340136	2.61881
C16orf3	-0.847578	-	-	-0.502952	-	-	-0.675265	0	0	0	0	5.21731	1	0.0425	2.61881
C16orf42	-0.320376	-	-	-0.417807	-	-	-0.369091	0	1	0	0.000340136	4.38798	1	0.170068	2.61881
C16orf45	-	-	-	0.13037	-0.163373	1.43034	0.46578	6	5	0.00371287	0.00170068	3.15461	3.95337	7.24945	2.61881
C16orf46	-0.413637	-	-	-	-	-	-0.413637	0	0	0	0	5.21731	1	0.0425	2.61881
C16orf48	-0.413637	-	-	-	0.694824	-0.644261	-0.121025	0	0	0	0	5.21731	1	0.0425	2.61881
C16orf5	-1.01786	-	-	0.573807	-	0.0891662	-0.118297	0	1	0	0.000340136	4.38798	1	0.170068	2.61881
C16orf52	-	-	-	-	-	-	-	0	1	0	0.000340136	4.38798	1	0.170068	2.61881
C16orf53	-	-	-	0.576286	-	-0.644261	-0.0339875	10	7	0.00618812	0.00238095	2.91286	1	1.19048	2.61881
C16orf54	-0.967866	-	-	-	-	-0.644261	-0.806064	8	7	0.0049505	0.00238095	2.91286	1	1.19048	2.61881
C16orf55	-	-	-	-	-	-	-	1	0	0.000618812	0	5.21731	1	0.0425	2.61881
C16orf57	-0.847578	-	-	-0.406264	-0.788689	2.36868	0.0815385	0	0	0	0	5.21731	1	0.0425	2.61881
C16orf58	-0.967866	-	-	-1.14755	-	-0.644261	-0.919893	0	0	0	0	5.21731	1	0.0425	2.61881
C16orf59	-	-	-	-0.512668	-0.725878	-	-0.619273	1	0	0.000618812	0	5.21731	1	0.0425	2.61881
C16orf61	-	-	-	-0.796984	-	-0.644261	-0.720623	0	0	0	0	5.21731	1	0.0425	2.61881
C16orf62	-0.967866	-	-	-0.441067	-	-	-0.704466	0	0	0	0	5.21731	1	0.0425	2.61881
C16orf7	2.70855	-	-	-0.96891	1.14413	-	0.961256	1	0	0.000618812	0	5.21731	4.52811	1.21314	2.61881
C16orf70	0.508254	-	-	0.16421	1.15623	-0.597566	0.307781	0	0	0	0	5.21731	1	0.0425	2.61881
C16orf71	-	-	-	-0.191484	-	-	-0.191484	0	1	0	0.000340136	4.38798	1	0.170068	2.61881
C16orf72	-	-	-	-	-	1.94382	1.94382	0	0	0	0	5.21731	1	0.0425	2.61881
C16orf73	-0.0324103	-	-	-	-	-	-0.0324103	0	0	0	0	5.21731	1	0.0425	2.61881
[truncated: 21,082 more rows]
