# Supplementary material for: Fusion of Large-Scale Genomic Knowledge and Frequency Data Computationally Prioritizes Variants in Epilepsy
Source: PLoS Genet. 2013 Sep 26;9(9):e1003797. doi: 10.1371/journal.pgen.1003797 (PMC3784560; doi:10.1371/journal.pgen.1003797)
Supplement: Table S3 — Cut-off values for determining enrichment in each annotation scheme. (XLS) [file pgen.1003797.s006.xls]

## Sheet: Sheet1
Annotation System	Odds Ratio	P-value	Number of Genes	Maximum Annotations
GO	1.5	0.01	5	200
MGI	1.7	0.01	5	200
KEGG	1.3	0.25	2	200
micro RNA	1.7	0.05	5	100
Column Definitions
Odds Ratio	Estimate of the enrichment of the category among training genes compared to background; determined by Fisher's Exact test procedure in R.
P-value	The p-value associated with the Fisher's Exact Test of the training genes vs all annotated genes.
Number of Genes	The minimum number of training genes annotated to a category.
Maximum Annotations	The upper bound for the total number of categories selected order by increasing p-value.
