# Supplementary material for: Fusion of Large-Scale Genomic Knowledge and Frequency Data Computationally Prioritizes Variants in Epilepsy
Source: PLoS Genet. 2013 Sep 26;9(9):e1003797. doi: 10.1371/journal.pgen.1003797 (PMC3784560; doi:10.1371/journal.pgen.1003797)
Supplement: Table S4 — Included and excluded indications for the definition of a non-neurologic cohort. (XLS) [file pgen.1003797.s007.xls]

## Sheet: Supplementary Table 3.csv
Included	Excluded
Ambiguous Genitalia	ADHD
Anal Abnormality	Aniridia
Azoospermia	Ataxia
Cardiomegaly	Autism
Cardiomyopathy	Behavioral Disorder
Cataracts	Brain Abnormality
Cleft Lip/Palate	Cerebral Palsy
Disorder of Sexual Development	DD/ID
Dysmorphic Features	Dysphagia
Gastroschisis	Dystonia
Heart Defect	Encephalopathy
Hematopoietic Disorder	Headache
Hypospadias	Hearing Loss
Immunodeficiency	Hydrocephaly
Infertility	Hypertonia
Myopathy	Hypotonia
Obesity	Language Disorder
Premature Ovarian Failure	Learning Disorder
Renal Abnormality	Macrocephaly
Short Stature	Microcephaly
Skeletal Abnormality	Multiple Congenital Anomalies
Testicular Failure	Nerve Disorder
Undecended Testicles	Neurofibromatosis
	Neuropathy
	Paralysis
	Psychosis
	Ptosis
	Reflex Abnormality
	Seizures
	Spastic Paraplegia
	Speech Disorder
	Tourette Syndrome
	Vision Loss
