# Supplementary material for: Fusion of Large-Scale Genomic Knowledge and Frequency Data Computationally Prioritizes Variants in Epilepsy
Source: PLoS Genet. 2013 Sep 26;9(9):e1003797. doi: 10.1371/journal.pgen.1003797 (PMC3784560; doi:10.1371/journal.pgen.1003797)
Supplement: Table S5 — Genes contributing to the maximum Bayes factor analysis in each analysis cohort patient. (XLS) [file pgen.1003797.s008.xls]

## Sheet: All Genes
Patient	Cohort	First Gene	Bayes Factor	Second Gene	Bayes Factor	Third Gene	Bayes Factor
1	Epilepsy	KCTD13	13.811	DOC2A	13.7354	TAOK2	13.6696
2	Epilepsy	MNX1	1.88988	NA	1	NA	1
3	Epilepsy	SCN1A	3.14845	NA	1	NA	1
4	Epilepsy	NA	1	NA	1	NA	1
5	Epilepsy	CHD8	3.43419	TOX4	2.24417	SALL2	1.8063
6	Epilepsy	RIT2	0.74779	NA	1	NA	1
7	Epilepsy	CDKL5	10.7066	CDKL5	10.7066	NA	1
8	Epilepsy	NA	1	NA	1	NA	1
9	Epilepsy	NA	1	NA	1	NA	1
10	Epilepsy	NA	1	NA	1	NA	1
11	Epilepsy	NA	1	NA	1	NA	1
12	Epilepsy	NA	1	NA	1	NA	1
13	Epilepsy	NA	1	NA	1	NA	1
14	Epilepsy	MBD5	2.28454	NA	1	NA	1
15	Epilepsy	KCTD13	13.811	DOC2A	13.7354	TAOK2	13.6696
16	Epilepsy	OPN1LW	1.10817	NA	1	NA	1
17	Epilepsy	NA	1	NA	1	NA	1
18	Epilepsy	AKT3	3.44381	ZNF238	2.85623	EFCAB2	1.30158
19	Epilepsy	KCTD13	13.811	DOC2A	13.7354	TAOK2	13.6696
20	Epilepsy	NA	1	NA	1	NA	1
21	Epilepsy	NA	1	NA	1	NA	1
22	Epilepsy	AMY2A	2.87062	RNPC3	2.64382	NA	1
23	Epilepsy	NA	1	NA	1	NA	1
24	Epilepsy	NA	1	NA	1	NA	1
25	Epilepsy	MBD5	2.28454	NA	1	NA	1
26	Epilepsy	NA	1	NA	1	NA	1
27	Epilepsy	GABRB3	23.7866	PAR5	18.6585	GABRG3	18.2986
28	Epilepsy	NA	1	NA	1	NA	1
29	Epilepsy	KCTD13	13.811	DOC2A	13.7354	TAOK2	13.6696
30	Epilepsy	NA	1	NA	1	NA	1
31	Epilepsy	NA	1	NA	1	NA	1
32	Epilepsy	NOC2L	3.83741	NOC2L	3.83741	ARHGEF16	3.11179
33	Epilepsy	DRD3	4.37233	SLC35A5	4.19617	ATP6V1A	3.64995
34	Epilepsy	GABRB3	23.7866	PAR5	18.6585	GABRG3	18.2986
35	Epilepsy	MTHFR	1.43678	NA	1	NA	1
36	Epilepsy	NA	1	NA	1	NA	1
37	Epilepsy	NA	1	NA	1	NA	1
38	Epilepsy	MDGA2	7.5228	NUBPL	6.15425	C14orf126	1.25587
39	Epilepsy	ERBB4	16.7807	NA	1	NA	1
40	Epilepsy	NBEA	4.82802	AMY2A	2.87062	RNPC3	2.64382
41	Epilepsy	THBS2	7.61608	BRP44L	6.8001	HGC6	5.51872
42	Epilepsy	GABRB3	23.7866	PAR5	18.6585	GABRG3	18.2986
43	Epilepsy	CHRNA7	7.66294	BCR	1.57109	NA	1
44	Epilepsy	AMY2A	2.73022	NA	1	NA	1
45	Epilepsy	AMY2A	2.73022	NA	1	NA	1
46	Epilepsy	AMY2A	2.87062	NA	1	NA	1
47	Epilepsy	AMY2A	2.73022	NA	1	NA	1
48	Epilepsy	CHRNA7	5.58198	NA	1	NA	1
49	Epilepsy	CHRNA7	7.66294	AMY2A	2.73022	MS4A12	2.42194
50	Epilepsy	NA	1	NA	1	NA	1
51	Epilepsy	HOXA1	2.65346	NA	1	NA	1
52	Epilepsy	NKX2-6	7.28889	AMY2A	2.73022	NA	1
53	Epilepsy	DYX1C1	4.4519	SPIN3	4.05772	PYGO1	3.10286
54	Epilepsy	AMY2A	2.87062	RNPC3	2.64382	NA	1
55	Epilepsy	NA	1	NA	1	NA	1
56	Epilepsy	NA	1	NA	1	NA	1
57	Epilepsy	CHRNA7	7.66294	NA	1	NA	1
58	Epilepsy	CHRNA7	7.66294	NA	1	NA	1
59	Epilepsy	HIP1	5.74947	ZP3	5.43162	AMY2A	2.73022
60	Epilepsy	AMY2A	2.87062	NA	1	NA	1
61	Epilepsy	AMY2A	2.87062	NA	1	NA	1
62	Epilepsy	AMY2A	2.87062	KCNQ4	2.55501	NA	1
63	Epilepsy	KCNQ3	7.95037	GRM8	2.84906	AMY2A	2.73022
64	Epilepsy	CHRNA7	7.66294	AMY2A	2.73022	NA	1
65	Epilepsy	AMY2A	2.73022	BCR	1.57109	NA	1
66	Epilepsy	NBEA	4.82802	NA	1	NA	1
67	Epilepsy	AMY2A	2.73022	NA	1	NA	1
68	Epilepsy	CHRNA7	7.66294	NA	1	NA	1
69	Epilepsy	AMY2A	2.73022	NA	1	NA	1
70	Epilepsy	NKX2-6	7.28889	AMY2A	2.87062	NA	1
71	Epilepsy	AMY2A	2.73022	NA	1	NA	1
72	Epilepsy	PRAMEF8	5.03015	PRAMEF16	3.18034	AMY2A	2.73022
73	Epilepsy	NA	1	NA	1	NA	1
74	Epilepsy	NXN	11.4888	SMG6	5.1269	SERPINF1	4.25865
75	Epilepsy	NA	1	NA	1	NA	1
76	Epilepsy	NKX2-6	7.28889	NA	1	NA	1
77	Epilepsy	NKX2-6	7.28889	NA	1	NA	1
78	Epilepsy	NA	1	NA	1	NA	1
79	Epilepsy	NA	1	NA	1	NA	1
80	Epilepsy	NA	1	NA	1	NA	1
81	Epilepsy	NKX2-6	7.28889	NA	1	NA	1
82	Epilepsy	TPM1	1.59697	NA	1	NA	1
83	Epilepsy	NA	1	NA	1	NA	1
84	Epilepsy	NA	1	NA	1	NA	1
85	Epilepsy	NA	1	NA	1	NA	1
86	Epilepsy	AHI1	2.04117	NA	1	NA	1
87	Epilepsy	NA	1	NA	1	NA	1
88	Epilepsy	MTHFR	1.67767	TPM1	1.59697	NA	1
89	Epilepsy	KCTD13	13.811	DOC2A	13.7354	TAOK2	13.6696
90	Epilepsy	NA	1	NA	1	NA	1
91	Epilepsy	NA	1	NA	1	NA	1
92	Epilepsy	CACNA1E	4.59392	NA	1	NA	1
93	Epilepsy	CLCN4	13.8211	NA	1	NA	1
94	Epilepsy	DLL1	1.77395	FAM120B	1.21419	NA	1
95	Epilepsy	HIP1	5.74947	ZP3	5.43162	HSPB1	1.88468
96	Epilepsy	NA	1	NA	1	NA	1
97	Epilepsy	NA	1	NA	1	NA	1
98	Epilepsy	NA	1	NA	1	NA	1
99	Epilepsy	LMX1B	2.21183	NA	1	NA	1
100	Epilepsy	KIF3A	4.07053	NA	1	NA	1
101	Epilepsy	PACS2	2.01471	MTA1	1.11392	NA	1
102	Epilepsy	SGCD	1.7462	NA	1	NA	1
103	Epilepsy	NKX2-6	7.28889	CAV1	4.57788	NA	1
104	Epilepsy	PITX1	1.0136	NA	1	NA	1
105	Epilepsy	NA	1	NA	1	NA	1
106	Epilepsy	ZFPM2	1.56523	NA	1	NA	1
107	Epilepsy	NA	1	NA	1	NA	1
108	Epilepsy	NA	1	NA	1	NA	1
109	Epilepsy	NA	1	NA	1	NA	1
110	Epilepsy	CEACAM8	4.2561	KIF3A	3.3431	ATRX	3.14931
111	Epilepsy	HIP1	5.74947	NA	1	NA	1
112	Epilepsy	NA	1	NA	1	NA	1
113	Epilepsy	NKX2-6	7.28889	NHS	4.73773	SRC	2.70669
114	Epilepsy	ERBB4	19.2526	NA	1	NA	1
115	Epilepsy	STIL	1.74937	NA	1	NA	1
116	Epilepsy	CHRNA7	7.66294	TRPM1	6.52165	KLF13	1.29956
117	Epilepsy	PAFAH1B1	70.8025	NA	1	NA	1
118	Epilepsy	NA	1	NA	1	NA	1
119	Epilepsy	AXIN2	2.46127	LMX1B	2.21183	MNX1	1.88988
120	Epilepsy	NA	1	NA	1	NA	1
121	Epilepsy	MYH6	3.3659	NA	1	NA	1
122	Epilepsy	NKX2-6	7.28889	NA	1	NA	1
123	Epilepsy	NBEA	4.82802	NOC2L	2.60108	ARHGEF16	2.10916
124	Epilepsy	NA	1	NA	1	NA	1
125	Epilepsy	NA	1	NA	1	NA	1
126	Epilepsy	FAM168B	2.71803	TUBA3D	2.35572	ARHGEF4	1.70909
127	Epilepsy	NA	1	NA	1	NA	1
128	Epilepsy	NA	1	NA	1	NA	1
129	Epilepsy	NA	1	NA	1	NA	1
130	Epilepsy	SLC3A1	1.92049	NA	1	NA	1
131	Epilepsy	NA	1	NA	1	NA	1
132	Epilepsy	LY6G6C	2.3762	NCR3	2.06398	HSPA1L	2.01168
133	Epilepsy	NA	1	NA	1	NA	1
134	Epilepsy	NA	1	NA	1	NA	1
1	Non-Neuro	KCTD13	13.811	DOC2A	13.7354	TAOK2	13.6696
2	Non-Neuro	NA	1	NA	1	NA	1
3	Non-Neuro	NDE1	5.4967	MYH11	4.88801	C16orf45	3.95337
4	Non-Neuro	NA	1	NA	1	NA	1
5	Non-Neuro	NA	1	NA	1	NA	1
6	Non-Neuro	NA	1	NA	1	NA	1
7	Non-Neuro	SORCS1	4.42657	NA	1	NA	1
8	Non-Neuro	NA	1	NA	1	NA	1
9	Non-Neuro	NA	1	NA	1	NA	1
10	Non-Neuro	NA	1	NA	1	NA	1
11	Non-Neuro	NA	1	NA	1	NA	1
12	Non-Neuro	ACACA	3.64931	ACACA	3.64931	ACACA	3.64931
13	Non-Neuro	NA	1	NA	1	NA	1
14	Non-Neuro	NA	1	NA	1	NA	1
15	Non-Neuro	NA	1	NA	1	NA	1
16	Non-Neuro	AMY2A	2.87062	RNPC3	2.64382	NA	1
17	Non-Neuro	NA	1	NA	1	NA	1
18	Non-Neuro	NA	1	NA	1	NA	1
19	Non-Neuro	NA	1	NA	1	NA	1
20	Non-Neuro	LMCD1	3.51863	C3orf32	3.22312	OXTR	2.95262
21	Non-Neuro	NA	1	NA	1	NA	1
22	Non-Neuro	NA	1	NA	1	NA	1
23	Non-Neuro	NA	1	NA	1	NA	1
24	Non-Neuro	NA	1	NA	1	NA	1
25	Non-Neuro	SALL1	1.87256	RPGRIP1L	1.72157	NA	1
26	Non-Neuro	NA	1	NA	1	NA	1
27	Non-Neuro	NA	1	NA	1	NA	1
28	Non-Neuro	NA	1	NA	1	NA	1
29	Non-Neuro	NA	1	NA	1	NA	1
30	Non-Neuro	NA	1	NA	1	NA	1
31	Non-Neuro	NA	1	NA	1	NA	1
32	Non-Neuro	MAPT	2.77986	CRHR1	2.5933	NA	1
33	Non-Neuro	NA	1	NA	1	NA	1
34	Non-Neuro	NA	1	NA	1	NA	1
35	Non-Neuro	NPHP1	5.93019	MALL	3.35774	NA	1
36	Non-Neuro	NA	1	NA	1	NA	1
37	Non-Neuro	NA	1	NA	1	NA	1
38	Non-Neuro	AMY2A	2.87062	NA	1	NA	1
39	Non-Neuro	NA	1	NA	1	NA	1
40	Non-Neuro	NOC2L	3.83741	MXRA8	2.91811	GABRD	2.84592
41	Non-Neuro	NA	1	NA	1	NA	1
42	Non-Neuro	AMY2A	2.87062	RNPC3	2.64382	NA	1
43	Non-Neuro	NA	1	NA	1	NA	1
44	Non-Neuro	NA	1	NA	1	NA	1
45	Non-Neuro	NA	1	NA	1	NA	1
46	Non-Neuro	FGFR4	3.46795	NA	1	NA	1
47	Non-Neuro	SLC6A18	6.69116	SLC6A19	5.06037	SLC6A3	4.42872
48	Non-Neuro	NA	1	NA	1	NA	1
49	Non-Neuro	NA	1	NA	1	NA	1
50	Non-Neuro	CRIP2	6.15561	JAG2	2.75939	PACS2	2.25105
51	Non-Neuro	NA	1	NA	1	NA	1
52	Non-Neuro	NA	1	NA	1	NA	1
53	Non-Neuro	AMY2A	2.87062	NA	1	NA	1
54	Non-Neuro	NA	1	NA	1	NA	1
55	Non-Neuro	NA	1	NA	1	NA	1
56	Non-Neuro	NA	1	NA	1	NA	1
57	Non-Neuro	NA	1	NA	1	NA	1
58	Non-Neuro	NA	1	NA	1	NA	1
59	Non-Neuro	NA	1	NA	1	NA	1
60	Non-Neuro	NA	1	NA	1	NA	1
61	Non-Neuro	NA	1	NA	1	NA	1
62	Non-Neuro	NA	1	NA	1	NA	1
63	Non-Neuro	NA	1	NA	1	NA	1
64	Non-Neuro	NA	1	NA	1	NA	1
65	Non-Neuro	NA	1	NA	1	NA	1
66	Non-Neuro	NA	1	NA	1	NA	1
67	Non-Neuro	NA	1	NA	1	NA	1
68	Non-Neuro	AMY2A	2.87062	NA	1	NA	1
69	Non-Neuro	NOC2L	3.83741	NOC2L	3.83741	ARHGEF16	3.11179
70	Non-Neuro	NA	1	NA	1	NA	1
71	Non-Neuro	DMD	1.81537	NA	1	NA	1
72	Non-Neuro	AMY2A	2.87062	NA	1	NA	1
73	Non-Neuro	NA	1	NA	1	NA	1
74	Non-Neuro	NA	1	NA	1	NA	1
75	Non-Neuro	NA	1	NA	1	NA	1
76	Non-Neuro	NA	1	NA	1	NA	1
77	Non-Neuro	AMY2A	2.87062	NA	1	NA	1
78	Non-Neuro	NA	1	NA	1	NA	1
79	Non-Neuro	NA	1	NA	1	NA	1
80	Non-Neuro	COL4A1	3.08664	NA	1	NA	1
81	Non-Neuro	NA	1	NA	1	NA	1
82	Non-Neuro	NA	1	NA	1	NA	1
83	Non-Neuro	NA	1	NA	1	NA	1
84	Non-Neuro	NA	1	NA	1	NA	1
85	Non-Neuro	NA	1	NA	1	NA	1
86	Non-Neuro	NA	1	NA	1	NA	1
87	Non-Neuro	NA	1	NA	1	NA	1
88	Non-Neuro	NA	1	NA	1	NA	1
89	Non-Neuro	NA	1	NA	1	NA	1
90	Non-Neuro	NA	1	NA	1	NA	1
91	Non-Neuro	NA	1	NA	1	NA	1
92	Non-Neuro	CDKL5	10.7066	NA	1	NA	1
93	Non-Neuro	NA	1	NA	1	NA	1
94	Non-Neuro	NA	1	NA	1	NA	1
95	Non-Neuro	NA	1	NA	1	NA	1
96	Non-Neuro	NA	1	NA	1	NA	1
97	Non-Neuro	MECP2	108.121	NA	1	NA	1
98	Non-Neuro	AMY2A	2.87062	RNPC3	2.64382	NA	1
99	Non-Neuro	NA	1	NA	1	NA	1
100	Non-Neuro	DMD	1.81537	NA	1	NA	1
101	Non-Neuro	NA	1	NA	1	NA	1
102	Non-Neuro	MYOM2	1.85517	NA	1	NA	1
103	Non-Neuro	NA	1	NA	1	NA	1
104	Non-Neuro	NA	1	NA	1	NA	1
105	Non-Neuro	NA	1	NA	1	NA	1
106	Non-Neuro	NA	1	NA	1	NA	1
107	Non-Neuro	NA	1	NA	1	NA	1
108	Non-Neuro	NA	1	NA	1	NA	1
109	Non-Neuro	NA	1	NA	1	NA	1
110	Non-Neuro	NA	1	NA	1	NA	1
111	Non-Neuro	NA	1	NA	1	NA	1
112	Non-Neuro	NA	1	NA	1	NA	1
113	Non-Neuro	NA	1	NA	1	NA	1
114	Non-Neuro	AMY2A	2.87062	NA	1	NA	1
115	Non-Neuro	NA	1	NA	1	NA	1
116	Non-Neuro	NRXN1	2.46007	NA	1	NA	1
117	Non-Neuro	SPRY3	1.246	NA	1	NA	1
118	Non-Neuro	NA	1	NA	1	NA	1
119	Non-Neuro	NA	1	NA	1	NA	1
120	Non-Neuro	NA	1	NA	1	NA	1
121	Non-Neuro	SPRY3	1.246	NA	1	NA	1
122	Non-Neuro	NDE1	5.4967	MYH11	4.88801	C16orf45	3.95337
123	Non-Neuro	NA	1	NA	1	NA	1
124	Non-Neuro	MECP2	108.121	NA	1	NA	1
125	Non-Neuro	NA	1	NA	1	NA	1
126	Non-Neuro	NA	1	NA	1	NA	1
127	Non-Neuro	NA	1	NA	1	NA	1
128	Non-Neuro	NA	1	NA	1	NA	1
129	Non-Neuro	SPRY3	1.246	NA	1	NA	1
130	Non-Neuro	NA	1	NA	1	NA	1
131	Non-Neuro	NA	1	NA	1	NA	1
132	Non-Neuro	CHRNA7	7.66294	TRPM1	6.52165	KLF13	1.29956
133	Non-Neuro	NA	1	NA	1	NA	1
134	Non-Neuro	NA	1	NA	1	NA	1
135	Non-Neuro	NA	1	NA	1	NA	1
136	Non-Neuro	NA	1	NA	1	NA	1
137	Non-Neuro	SHANK3	3.744	AMY2A	2.87062	NA	1
138	Non-Neuro	NA	1	NA	1	NA	1
139	Non-Neuro	NA	1	NA	1	NA	1
140	Non-Neuro	SPRY3	1.246	NA	1	NA	1
141	Non-Neuro	NA	1	NA	1	NA	1
142	Non-Neuro	NA	1	NA	1	NA	1
143	Non-Neuro	TRPV1	5.22694	SHPK	3.5689	CTNS	2.93888
144	Non-Neuro	NA	1	NA	1	NA	1
145	Non-Neuro	NA	1	NA	1	NA	1
146	Non-Neuro	AMY2A	2.87062	RNPC3	2.64382	NA	1
147	Non-Neuro	AMY2A	2.87062	NA	1	NA	1
148	Non-Neuro	NA	1	NA	1	NA	1
149	Non-Neuro	NA	1	NA	1	NA	1
150	Non-Neuro	AMY2A	2.87062	NA	1	NA	1
151	Non-Neuro	CHRNA7	7.66294	NA	1	NA	1
152	Non-Neuro	AMY2A	2.87062	SALL1	1.87256	RPGRIP1L	1.72157
153	Non-Neuro	NA	1	NA	1	NA	1
154	Non-Neuro	KCTD13	13.811	DOC2A	13.7354	TAOK2	13.6696
155	Non-Neuro	AMY2A	2.87062	RNPC3	2.64382	NA	1
156	Non-Neuro	NA	1	NA	1	NA	1
157	Non-Neuro	AMY2A	2.87062	NA	1	NA	1
158	Non-Neuro	CHRNA7	7.66294	NBEA	4.82802	PAK2	1.89944
159	Non-Neuro	AMY2A	2.87062	DMD	1.81537	NA	1
160	Non-Neuro	NA	1	NA	1	NA	1
161	Non-Neuro	NA	1	NA	1	NA	1
162	Non-Neuro	AMY2A	2.87062	NA	1	NA	1
163	Non-Neuro	CHRNA7	7.66294	NOTCH2	1.29901	NA	1
164	Non-Neuro	CROCC	3.1957	AMY2A	2.87062	TPM1	1.59697
165	Non-Neuro	AMY2A	2.87062	RNPC3	2.64382	NA	1
166	Non-Neuro	GPC5	3.29798	NA	1	NA	1
167	Non-Neuro	NA	1	NA	1	NA	1
168	Non-Neuro	AMY2A	2.87062	NA	1	NA	1
169	Non-Neuro	AMY2A	2.87062	NA	1	NA	1
170	Non-Neuro	CHRNA7	7.66294	NA	1	NA	1
171	Non-Neuro	AMY2A	2.87062	NA	1	NA	1
172	Non-Neuro	AMY2A	2.87062	NA	1	NA	1
173	Non-Neuro	NA	1	NA	1	NA	1
174	Non-Neuro	AMY2A	2.87062	NA	1	NA	1
175	Non-Neuro	TPM1	1.59697	NA	1	NA	1
176	Non-Neuro	NBEA	4.82802	PAK2	1.89944	NA	1
177	Non-Neuro	AMY2A	2.87062	NA	1	NA	1
178	Non-Neuro	NA	1	NA	1	NA	1
179	Non-Neuro	NA	1	NA	1	NA	1
180	Non-Neuro	CHRNA7	7.66294	NA	1	NA	1
181	Non-Neuro	AMY2A	2.87062	RNPC3	2.64382	NA	1
182	Non-Neuro	NA	1	NA	1	NA	1
183	Non-Neuro	TPM1	1.59697	NA	1	NA	1
184	Non-Neuro	AMY2A	2.87062	NA	1	NA	1
185	Non-Neuro	CHRNA7	7.66294	YWHAE	3.31628	YWHAE	3.31628
186	Non-Neuro	CHRNA7	7.66294	BCR	1.57109	NA	1
187	Non-Neuro	AMY2A	2.87062	NA	1	NA	1
188	Non-Neuro	CHRNA7	7.66294	COL4A1	3.08664	AMY2A	2.87062
189	Non-Neuro	AMY2A	2.87062	NA	1	NA	1
190	Non-Neuro	AMY2A	2.87062	NA	1	NA	1
191	Non-Neuro	NA	1	NA	1	NA	1
192	Non-Neuro	CHRNA7	7.66294	AMY2A	2.87062	NA	1
193	Non-Neuro	CROCC	3.1957	AMY2A	2.87062	NA	1
194	Non-Neuro	CHRNA7	7.66294	NA	1	NA	1
195	Non-Neuro	AMY2A	2.87062	NA	1	NA	1
196	Non-Neuro	NA	1	NA	1	NA	1
197	Non-Neuro	DMD	1.81537	NA	1	NA	1
198	Non-Neuro	MYH2	3.64345	AMY2A	2.87062	NA	1
199	Non-Neuro	NA	1	NA	1	NA	1
200	Non-Neuro	AMY2A	2.87062	NA	1	NA	1
201	Non-Neuro	NA	1	NA	1	NA	1
202	Non-Neuro	AMY2A	2.87062	NA	1	NA	1
203	Non-Neuro	DBH	1.72301	NA	1	NA	1
204	Non-Neuro	ACACA	3.64931	NA	1	NA	1
205	Non-Neuro	NA	1	NA	1	NA	1
206	Non-Neuro	NA	1	NA	1	NA	1
207	Non-Neuro	TRPV1	5.22694	SHPK	3.5689	CTNS	2.93888
208	Non-Neuro	NA	1	NA	1	NA	1
209	Non-Neuro	NA	1	NA	1	NA	1
210	Non-Neuro	CHRNA7	7.66294	NA	1	NA	1
211	Non-Neuro	NA	1	NA	1	NA	1
212	Non-Neuro	AMY2A	2.87062	NA	1	NA	1
213	Non-Neuro	NBEA	4.82802	NA	1	NA	1
214	Non-Neuro	AMY2A	2.87062	RNPC3	2.64382	NA	1
215	Non-Neuro	CHRNA7	7.66294	NKX2-6	7.28889	AMY2A	2.87062
216	Non-Neuro	AMY2A	2.87062	NA	1	NA	1
217	Non-Neuro	NA	1	NA	1	NA	1
218	Non-Neuro	AMY2A	2.87062	NA	1	NA	1
219	Non-Neuro	AMY2A	2.87062	NRXN1	2.46007	TPM1	1.59697
220	Non-Neuro	AMY2A	2.87062	NA	1	NA	1
221	Non-Neuro	NA	1	NA	1	NA	1
222	Non-Neuro	AMY2A	2.87062	NA	1	NA	1
223	Non-Neuro	NA	1	NA	1	NA	1
224	Non-Neuro	AMY2A	2.87062	NA	1	NA	1
225	Non-Neuro	AMY2A	2.87062	NA	1	NA	1
226	Non-Neuro	AMY2A	2.87062	NA	1	NA	1
227	Non-Neuro	AMY2A	2.87062	RNPC3	2.64382	NA	1
228	Non-Neuro	AMY2A	2.87062	NA	1	NA	1
229	Non-Neuro	AMY2A	2.87062	NA	1	NA	1
230	Non-Neuro	AMY2A	2.87062	RNPC3	2.64382	NA	1
231	Non-Neuro	MNX1	1.88988	NA	1	NA	1
232	Non-Neuro	NA	1	NA	1	NA	1
233	Non-Neuro	AMY2A	2.87062	NA	1	NA	1
234	Non-Neuro	AMY2A	2.87062	NA	1	NA	1
235	Non-Neuro	NA	1	NA	1	NA	1
236	Non-Neuro	AMY2A	2.87062	NA	1	NA	1
237	Non-Neuro	CHRNA7	7.66294	NA	1	NA	1
238	Non-Neuro	CHRNA7	7.66294	CFHR4	2.88524	CFHR1	2.23302
239	Non-Neuro	NA	1	NA	1	NA	1
240	Non-Neuro	AMY2A	2.87062	NA	1	NA	1
241	Non-Neuro	BCR	1.57109	NA	1	NA	1
242	Non-Neuro	AMY2A	2.87062	NA	1	NA	1
243	Non-Neuro	CHRNA7	7.66294	AMY2A	2.87062	TPM1	1.59697
244	Non-Neuro	PAFAH1B1	70.8025	NXN	11.4888	TRPV1	5.22694
245	Non-Neuro	AMY2A	2.87062	NA	1	NA	1
246	Non-Neuro	AMY2A	2.87062	NA	1	NA	1
247	Non-Neuro	NA	1	NA	1	NA	1
248	Non-Neuro	AMY2A	2.87062	NA	1	NA	1
249	Non-Neuro	SEMA5A	1.31957	NA	1	NA	1
250	Non-Neuro	NA	1	NA	1	NA	1
251	Non-Neuro	CHRNA7	7.66294	NA	1	NA	1
252	Non-Neuro	AMY2A	2.87062	NA	1	NA	1
253	Non-Neuro	AMY2A	2.87062	NA	1	NA	1
254	Non-Neuro	BCR	1.57109	NA	1	NA	1
255	Non-Neuro	AMY2A	2.87062	NA	1	NA	1
256	Non-Neuro	NA	1	NA	1	NA	1
257	Non-Neuro	AMY2A	2.87062	NA	1	NA	1
258	Non-Neuro	AMY2A	2.87062	TPM1	1.59697	NA	1
259	Non-Neuro	CHRNA7	7.66294	AMY2A	2.87062	RNPC3	2.64382
260	Non-Neuro	NA	1	NA	1	NA	1
261	Non-Neuro	AMY2A	2.87062	TPM1	1.59697	NA	1
262	Non-Neuro	NA	1	NA	1	NA	1
263	Non-Neuro	AMY2A	2.87062	CLIC2	2.21318	NA	1
264	Non-Neuro	AMPH	2.77755	NA	1	NA	1
265	Non-Neuro	AMY2A	2.87062	NA	1	NA	1
266	Non-Neuro	NA	1	NA	1	NA	1
267	Non-Neuro	NA	1	NA	1	NA	1
268	Non-Neuro	NA	1	NA	1	NA	1
269	Non-Neuro	PAK2	1.89944	NA	1	NA	1
270	Non-Neuro	NA	1	NA	1	NA	1
271	Non-Neuro	AMY2A	2.87062	NA	1	NA	1
272	Non-Neuro	CHRNA7	7.66294	NA	1	NA	1
273	Non-Neuro	AMY2A	2.87062	RNPC3	2.64382	NA	1
274	Non-Neuro	NBEA	4.82802	NA	1	NA	1
275	Non-Neuro	GPC5	3.29798	TPM1	1.59697	NA	1
276	Non-Neuro	NA	1	NA	1	NA	1
277	Non-Neuro	UBE2A	1.47723	NA	1	NA	1
278	Non-Neuro	NBEA	4.82802	PLXNA3	2.76738	TEX28	2.60555
279	Non-Neuro	AMY2A	2.87062	NA	1	NA	1
280	Non-Neuro	TPM1	1.59697	BCR	1.57109	NA	1
281	Non-Neuro	CHRNA7	7.66294	NA	1	NA	1
282	Non-Neuro	AMY2A	2.87062	SH3YL1	2.73261	NA	1
283	Non-Neuro	CHRNA7	7.66294	NA	1	NA	1
284	Non-Neuro	CHRNA7	7.66294	NA	1	NA	1
285	Non-Neuro	CHRNA7	7.66294	NKX2-6	7.28889	NOTCH2	1.29901
286	Non-Neuro	NBEA	4.82802	AMY2A	2.87062	FAM168B	2.71803
287	Non-Neuro	CELF4	2.83805	NRXN1	2.46007	NA	1
288	Non-Neuro	AMY2A	2.87062	NA	1	NA	1
289	Non-Neuro	NKX2-6	7.28889	NA	1	NA	1
290	Non-Neuro	NA	1	NA	1	NA	1
291	Non-Neuro	NKX2-6	7.28889	NBEA	4.82802	PAK2	1.89944
292	Non-Neuro	NA	1	NA	1	NA	1
293	Non-Neuro	AMY2A	2.87062	RNPC3	2.64382	NA	1
294	Non-Neuro	NA	1	NA	1	NA	1
295	Non-Neuro	NA	1	NA	1	NA	1
296	Non-Neuro	CHRNA7	7.66294	TRPM1	6.52165	KLF13	1.29956
297	Non-Neuro	NA	1	NA	1	NA	1
298	Non-Neuro	NA	1	NA	1	NA	1
299	Non-Neuro	NA	1	NA	1	NA	1
300	Non-Neuro	NA	1	NA	1	NA	1
301	Non-Neuro	NA	1	NA	1	NA	1
302	Non-Neuro	NA	1	NA	1	NA	1
303	Non-Neuro	NA	1	NA	1	NA	1
304	Non-Neuro	NUDT1	2.07327	NA	1	NA	1
305	Non-Neuro	NA	1	NA	1	NA	1
306	Non-Neuro	NA	1	NA	1	NA	1
307	Non-Neuro	NA	1	NA	1	NA	1
308	Non-Neuro	NA	1	NA	1	NA	1
309	Non-Neuro	NA	1	NA	1	NA	1
310	Non-Neuro	NA	1	NA	1	NA	1
311	Non-Neuro	NA	1	NA	1	NA	1
312	Non-Neuro	NA	1	NA	1	NA	1
313	Non-Neuro	NA	1	NA	1	NA	1
314	Non-Neuro	NA	1	NA	1	NA	1
315	Non-Neuro	NA	1	NA	1	NA	1
316	Non-Neuro	NA	1	NA	1	NA	1
317	Non-Neuro	NA	1	NA	1	NA	1
318	Non-Neuro	NA	1	NA	1	NA	1
319	Non-Neuro	AKT3	3.44381	ZNF238	2.85623	LYST	2.32761
320	Non-Neuro	NA	1	NA	1	NA	1
321	Non-Neuro	NA	1	NA	1	NA	1
322	Non-Neuro	NA	1	NA	1	NA	1
323	Non-Neuro	NA	1	NA	1	NA	1
324	Non-Neuro	NA	1	NA	1	NA	1
325	Non-Neuro	NA	1	NA	1	NA	1
326	Non-Neuro	NA	1	NA	1	NA	1
327	Non-Neuro	NA	1	NA	1	NA	1
328	Non-Neuro	NA	1	NA	1	NA	1
329	Non-Neuro	NA	1	NA	1	NA	1
330	Non-Neuro	BTNL3	3.1952	NA	1	NA	1
331	Non-Neuro	NA	1	NA	1	NA	1
332	Non-Neuro	NA	1	NA	1	NA	1
333	Non-Neuro	NA	1	NA	1	NA	1
334	Non-Neuro	NA	1	NA	1	NA	1
335	Non-Neuro	NA	1	NA	1	NA	1
336	Non-Neuro	NA	1	NA	1	NA	1
337	Non-Neuro	NA	1	NA	1	NA	1
338	Non-Neuro	NKX2-6	7.28889	NA	1	NA	1
339	Non-Neuro	NA	1	NA	1	NA	1
340	Non-Neuro	NA	1	NA	1	NA	1
341	Non-Neuro	NA	1	NA	1	NA	1
342	Non-Neuro	NA	1	NA	1	NA	1
343	Non-Neuro	NA	1	NA	1	NA	1
344	Non-Neuro	NOS1	2.03037	NA	1	NA	1
345	Non-Neuro	NA	1	NA	1	NA	1
346	Non-Neuro	ZFPM2	1.56523	NA	1	NA	1
347	Non-Neuro	NA	1	NA	1	NA	1
348	Non-Neuro	NA	1	NA	1	NA	1
349	Non-Neuro	NA	1	NA	1	NA	1
350	Non-Neuro	NA	1	NA	1	NA	1
351	Non-Neuro	NA	1	NA	1	NA	1
352	Non-Neuro	NA	1	NA	1	NA	1
353	Non-Neuro	NA	1	NA	1	NA	1
354	Non-Neuro	NR2F1	1.64792	ZFPM2	1.56523	NA	1
355	Non-Neuro	NA	1	NA	1	NA	1
356	Non-Neuro	NA	1	NA	1	NA	1
357	Non-Neuro	NA	1	NA	1	NA	1
358	Non-Neuro	NA	1	NA	1	NA	1
359	Non-Neuro	NA	1	NA	1	NA	1
360	Non-Neuro	NA	1	NA	1	NA	1
361	Non-Neuro	NA	1	NA	1	NA	1
362	Non-Neuro	NA	1	NA	1	NA	1
363	Non-Neuro	NA	1	NA	1	NA	1
364	Non-Neuro	NA	1	NA	1	NA	1
365	Non-Neuro	ATRX	3.14931	NA	1	NA	1
366	Non-Neuro	NA	1	NA	1	NA	1
367	Non-Neuro	MAGI2	2.30345	NA	1	NA	1
368	Non-Neuro	NA	1	NA	1	NA	1
369	Non-Neuro	NA	1	NA	1	NA	1
370	Non-Neuro	NA	1	NA	1	NA	1
371	Non-Neuro	NA	1	NA	1	NA	1
372	Non-Neuro	NA	1	NA	1	NA	1
373	Non-Neuro	NA	1	NA	1	NA	1
374	Non-Neuro	ZFPM2	1.56523	NA	1	NA	1
375	Non-Neuro	NA	1	NA	1	NA	1
376	Non-Neuro	NKX2-6	7.28889	NA	1	NA	1
377	Non-Neuro	NA	1	NA	1	NA	1
378	Non-Neuro	NKX2-6	7.28889	NA	1	NA	1
379	Non-Neuro	NA	1	NA	1	NA	1
380	Non-Neuro	NA	1	NA	1	NA	1
381	Non-Neuro	NA	1	NA	1	NA	1
382	Non-Neuro	NA	1	NA	1	NA	1
383	Non-Neuro	NA	1	NA	1	NA	1
384	Non-Neuro	NA	1	NA	1	NA	1
385	Non-Neuro	NA	1	NA	1	NA	1
386	Non-Neuro	NA	1	NA	1	NA	1
387	Non-Neuro	NKX2-6	7.28889	MYH6	3.3659	JAG2	2.75939
388	Non-Neuro	NA	1	NA	1	NA	1
389	Non-Neuro	NA	1	NA	1	NA	1
390	Non-Neuro	NA	1	NA	1	NA	1
391	Non-Neuro	NOS1	2.03037	NA	1	NA	1
392	Non-Neuro	NA	1	NA	1	NA	1
393	Non-Neuro	NA	1	NA	1	NA	1
394	Non-Neuro	NOC2L	3.83741	ARHGEF16	3.11179	MXRA8	2.91811
395	Non-Neuro	NRXN1	2.46007	NA	1	NA	1
396	Non-Neuro	HOXA1	2.65346	NA	1	NA	1
397	Non-Neuro	NA	1	NA	1	NA	1
398	Non-Neuro	NA	1	NA	1	NA	1
399	Non-Neuro	NA	1	NA	1	NA	1
400	Non-Neuro	NA	1	NA	1	NA	1
401	Non-Neuro	NA	1	NA	1	NA	1
402	Non-Neuro	RASA1	2.67837	NA	1	NA	1
403	Non-Neuro	NOC2L	3.83741	ARHGEF16	3.11179	MXRA8	2.91811
404	Non-Neuro	NA	1	NA	1	NA	1
405	Non-Neuro	NA	1	NA	1	NA	1
406	Non-Neuro	NA	1	NA	1	NA	1
407	Non-Neuro	NPHP1	5.93019	MALL	3.35774	NA	1
408	Non-Neuro	AMY2A	2.87062	RNPC3	2.64382	NA	1
409	Non-Neuro	D2HGDH	2.7826	FARP2	1.74674	NA	1
410	Non-Neuro	NA	1	NA	1	NA	1
411	Non-Neuro	NA	1	NA	1	NA	1
412	Non-Neuro	IQCB1	1.42838	NA	1	NA	1
413	Non-Neuro	NA	1	NA	1	NA	1
414	Non-Neuro	NA	1	NA	1	NA	1
415	Non-Neuro	NA	1	NA	1	NA	1
416	Non-Neuro	NA	1	NA	1	NA	1
417	Non-Neuro	NA	1	NA	1	NA	1
418	Non-Neuro	NA	1	NA	1	NA	1
419	Non-Neuro	NA	1	NA	1	NA	1
420	Non-Neuro	NA	1	NA	1	NA	1
421	Non-Neuro	NA	1	NA	1	NA	1
422	Non-Neuro	NA	1	NA	1	NA	1
423	Non-Neuro	NA	1	NA	1	NA	1
424	Non-Neuro	NA	1	NA	1	NA	1
425	Non-Neuro	NA	1	NA	1	NA	1
426	Non-Neuro	AMY2A	2.87062	RNPC3	2.64382	MYOM2	1.85517
427	Non-Neuro	NA	1	NA	1	NA	1
428	Non-Neuro	NA	1	NA	1	NA	1
429	Non-Neuro	NA	1	NA	1	NA	1
430	Non-Neuro	NA	1	NA	1	NA	1
431	Non-Neuro	SPINK5	2.32301	NA	1	NA	1
432	Non-Neuro	NA	1	NA	1	NA	1
433	Non-Neuro	NA	1	NA	1	NA	1
434	Non-Neuro	NA	1	NA	1	NA	1
435	Non-Neuro	NA	1	NA	1	NA	1
436	Non-Neuro	NA	1	NA	1	NA	1

## Sheet: AMY2A Excluded
Patient	Cohort	First Gene	Bayes Factor	Second Gene	Bayes Factor	Third Gene	Bayes Factor
1	Epilepsy	KCTD13	13.811	DOC2A	13.7354	TAOK2	13.6696
2	Epilepsy	MNX1	1.88988	NA	1	NA	1
3	Epilepsy	SCN1A	3.14845	NA	1	NA	1
4	Epilepsy	NA	1	NA	1	NA	1
5	Epilepsy	CHD8	3.43419	TOX4	2.24417	SALL2	1.8063
6	Epilepsy	RIT2	0.74779	NA	1	NA	1
7	Epilepsy	CDKL5	10.7066	CDKL5	10.7066	NA	1
8	Epilepsy	NA	1	NA	1	NA	1
9	Epilepsy	NA	1	NA	1	NA	1
10	Epilepsy	NA	1	NA	1	NA	1
11	Epilepsy	NA	1	NA	1	NA	1
12	Epilepsy	NA	1	NA	1	NA	1
13	Epilepsy	NA	1	NA	1	NA	1
14	Epilepsy	MBD5	2.28454	NA	1	NA	1
15	Epilepsy	KCTD13	13.811	DOC2A	13.7354	TAOK2	13.6696
16	Epilepsy	OPN1LW	1.10817	NA	1	NA	1
17	Epilepsy	NA	1	NA	1	NA	1
18	Epilepsy	AKT3	3.44381	ZNF238	2.85623	EFCAB2	1.30158
19	Epilepsy	KCTD13	13.811	DOC2A	13.7354	TAOK2	13.6696
20	Epilepsy	NA	1	NA	1	NA	1
21	Epilepsy	NA	1	NA	1	NA	1
22	Epilepsy	RNPC3	2.64382	NA	1	NA	1
23	Epilepsy	NA	1	NA	1	NA	1
24	Epilepsy	NA	1	NA	1	NA	1
25	Epilepsy	MBD5	2.28454	NA	1	NA	1
26	Epilepsy	NA	1	NA	1	NA	1
27	Epilepsy	GABRB3	23.7866	PAR5	18.6585	GABRG3	18.2986
28	Epilepsy	NA	1	NA	1	NA	1
29	Epilepsy	KCTD13	13.811	DOC2A	13.7354	TAOK2	13.6696
30	Epilepsy	NA	1	NA	1	NA	1
31	Epilepsy	NA	1	NA	1	NA	1
32	Epilepsy	NOC2L	3.83741	NOC2L	3.83741	ARHGEF16	3.11179
33	Epilepsy	DRD3	4.37233	SLC35A5	4.19617	ATP6V1A	3.64995
34	Epilepsy	GABRB3	23.7866	PAR5	18.6585	GABRG3	18.2986
35	Epilepsy	MTHFR	1.43678	NA	1	NA	1
36	Epilepsy	NA	1	NA	1	NA	1
37	Epilepsy	NA	1	NA	1	NA	1
38	Epilepsy	MDGA2	7.5228	NUBPL	6.15425	C14orf126	1.25587
39	Epilepsy	ERBB4	16.7807	NA	1	NA	1
40	Epilepsy	NBEA	4.82802	RNPC3	2.64382	NA	1
41	Epilepsy	THBS2	7.61608	BRP44L	6.8001	HGC6	5.51872
42	Epilepsy	GABRB3	23.7866	PAR5	18.6585	GABRG3	18.2986
43	Epilepsy	CHRNA7	7.66294	BCR	1.57109	NA	1
44	Epilepsy	NA	1	NA	1	NA	1
45	Epilepsy	NA	1	NA	1	NA	1
46	Epilepsy	NA	1	NA	1	NA	1
47	Epilepsy	NA	1	NA	1	NA	1
48	Epilepsy	CHRNA7	5.58198	NA	1	NA	1
49	Epilepsy	CHRNA7	7.66294	MS4A12	2.42194	NA	1
50	Epilepsy	NA	1	NA	1	NA	1
51	Epilepsy	HOXA1	2.65346	NA	1	NA	1
52	Epilepsy	NKX2-6	7.28889	NA	1	NA	1
53	Epilepsy	DYX1C1	4.4519	SPIN3	4.05772	PYGO1	3.10286
54	Epilepsy	RNPC3	2.64382	NA	1	NA	1
55	Epilepsy	NA	1	NA	1	NA	1
56	Epilepsy	NA	1	NA	1	NA	1
57	Epilepsy	CHRNA7	7.66294	NA	1	NA	1
58	Epilepsy	CHRNA7	7.66294	NA	1	NA	1
59	Epilepsy	HIP1	5.74947	ZP3	5.43162	HSPB1	1.88468
60	Epilepsy	NA	1	NA	1	NA	1
61	Epilepsy	NA	1	NA	1	NA	1
62	Epilepsy	KCNQ4	2.55501	NA	1	NA	1
63	Epilepsy	KCNQ3	7.95037	GRM8	2.84906	NA	1
64	Epilepsy	CHRNA7	7.66294	NA	1	NA	1
65	Epilepsy	BCR	1.57109	NA	1	NA	1
66	Epilepsy	NBEA	4.82802	NA	1	NA	1
67	Epilepsy	NA	1	NA	1	NA	1
68	Epilepsy	CHRNA7	7.66294	NA	1	NA	1
69	Epilepsy	NA	1	NA	1	NA	1
70	Epilepsy	NKX2-6	7.28889	NA	1	NA	1
71	Epilepsy	NA	1	NA	1	NA	1
72	Epilepsy	PRAMEF8	5.03015	PRAMEF16	3.18034	PDPN	1.4117
73	Epilepsy	NA	1	NA	1	NA	1
74	Epilepsy	NXN	11.4888	SMG6	5.1269	SERPINF1	4.25865
75	Epilepsy	NA	1	NA	1	NA	1
76	Epilepsy	NKX2-6	7.28889	NA	1	NA	1
77	Epilepsy	NKX2-6	7.28889	NA	1	NA	1
78	Epilepsy	NA	1	NA	1	NA	1
79	Epilepsy	NA	1	NA	1	NA	1
80	Epilepsy	NA	1	NA	1	NA	1
81	Epilepsy	NKX2-6	7.28889	NA	1	NA	1
82	Epilepsy	TPM1	1.59697	NA	1	NA	1
83	Epilepsy	NA	1	NA	1	NA	1
84	Epilepsy	NA	1	NA	1	NA	1
85	Epilepsy	NA	1	NA	1	NA	1
86	Epilepsy	AHI1	2.04117	NA	1	NA	1
87	Epilepsy	NA	1	NA	1	NA	1
88	Epilepsy	MTHFR	1.67767	TPM1	1.59697	NA	1
89	Epilepsy	KCTD13	13.811	DOC2A	13.7354	TAOK2	13.6696
90	Epilepsy	NA	1	NA	1	NA	1
91	Epilepsy	NA	1	NA	1	NA	1
92	Epilepsy	CACNA1E	4.59392	NA	1	NA	1
93	Epilepsy	CLCN4	13.8211	NA	1	NA	1
94	Epilepsy	DLL1	1.77395	FAM120B	1.21419	NA	1
95	Epilepsy	HIP1	5.74947	ZP3	5.43162	HSPB1	1.88468
96	Epilepsy	NA	1	NA	1	NA	1
97	Epilepsy	NA	1	NA	1	NA	1
98	Epilepsy	NA	1	NA	1	NA	1
99	Epilepsy	LMX1B	2.21183	NA	1	NA	1
100	Epilepsy	KIF3A	4.07053	NA	1	NA	1
101	Epilepsy	PACS2	2.01471	MTA1	1.11392	NA	1
102	Epilepsy	SGCD	1.7462	NA	1	NA	1
103	Epilepsy	NKX2-6	7.28889	CAV1	4.57788	NA	1
104	Epilepsy	PITX1	1.0136	NA	1	NA	1
105	Epilepsy	NA	1	NA	1	NA	1
106	Epilepsy	ZFPM2	1.56523	NA	1	NA	1
107	Epilepsy	NA	1	NA	1	NA	1
108	Epilepsy	NA	1	NA	1	NA	1
109	Epilepsy	NA	1	NA	1	NA	1
110	Epilepsy	CEACAM8	4.2561	KIF3A	3.3431	ATRX	3.14931
111	Epilepsy	HIP1	5.74947	NA	1	NA	1
112	Epilepsy	NA	1	NA	1	NA	1
113	Epilepsy	NKX2-6	7.28889	NHS	4.73773	SRC	2.70669
114	Epilepsy	ERBB4	19.2526	NA	1	NA	1
115	Epilepsy	STIL	1.74937	NA	1	NA	1
116	Epilepsy	CHRNA7	7.66294	TRPM1	6.52165	KLF13	1.29956
117	Epilepsy	PAFAH1B1	70.8025	NA	1	NA	1
118	Epilepsy	NA	1	NA	1	NA	1
119	Epilepsy	AXIN2	2.46127	LMX1B	2.21183	MNX1	1.88988
120	Epilepsy	NA	1	NA	1	NA	1
121	Epilepsy	MYH6	3.3659	NA	1	NA	1
122	Epilepsy	NKX2-6	7.28889	NA	1	NA	1
123	Epilepsy	NBEA	4.82802	NOC2L	2.60108	ARHGEF16	2.10916
124	Epilepsy	NA	1	NA	1	NA	1
125	Epilepsy	NA	1	NA	1	NA	1
126	Epilepsy	FAM168B	2.71803	TUBA3D	2.35572	ARHGEF4	1.70909
127	Epilepsy	NA	1	NA	1	NA	1
128	Epilepsy	NA	1	NA	1	NA	1
129	Epilepsy	NA	1	NA	1	NA	1
130	Epilepsy	SLC3A1	1.92049	NA	1	NA	1
131	Epilepsy	NA	1	NA	1	NA	1
132	Epilepsy	LY6G6C	2.3762	NCR3	2.06398	HSPA1L	2.01168
133	Epilepsy	NA	1	NA	1	NA	1
134	Epilepsy	NA	1	NA	1	NA	1
1	Non-Neuro	KCTD13	13.811	DOC2A	13.7354	TAOK2	13.6696
2	Non-Neuro	NA	1	NA	1	NA	1
3	Non-Neuro	NDE1	5.4967	MYH11	4.88801	C16orf45	3.95337
4	Non-Neuro	NA	1	NA	1	NA	1
5	Non-Neuro	NA	1	NA	1	NA	1
6	Non-Neuro	NA	1	NA	1	NA	1
7	Non-Neuro	SORCS1	4.42657	NA	1	NA	1
8	Non-Neuro	NA	1	NA	1	NA	1
9	Non-Neuro	NA	1	NA	1	NA	1
10	Non-Neuro	NA	1	NA	1	NA	1
11	Non-Neuro	NA	1	NA	1	NA	1
12	Non-Neuro	ACACA	3.64931	ACACA	3.64931	ACACA	3.64931
13	Non-Neuro	NA	1	NA	1	NA	1
14	Non-Neuro	NA	1	NA	1	NA	1
15	Non-Neuro	NA	1	NA	1	NA	1
16	Non-Neuro	RNPC3	2.64382	NA	1	NA	1
17	Non-Neuro	NA	1	NA	1	NA	1
18	Non-Neuro	NA	1	NA	1	NA	1
19	Non-Neuro	NA	1	NA	1	NA	1
20	Non-Neuro	LMCD1	3.51863	C3orf32	3.22312	OXTR	2.95262
21	Non-Neuro	NA	1	NA	1	NA	1
22	Non-Neuro	NA	1	NA	1	NA	1
23	Non-Neuro	NA	1	NA	1	NA	1
24	Non-Neuro	NA	1	NA	1	NA	1
25	Non-Neuro	SALL1	1.87256	RPGRIP1L	1.72157	NA	1
26	Non-Neuro	NA	1	NA	1	NA	1
27	Non-Neuro	NA	1	NA	1	NA	1
28	Non-Neuro	NA	1	NA	1	NA	1
29	Non-Neuro	NA	1	NA	1	NA	1
30	Non-Neuro	NA	1	NA	1	NA	1
31	Non-Neuro	NA	1	NA	1	NA	1
32	Non-Neuro	MAPT	2.77986	CRHR1	2.5933	NA	1
33	Non-Neuro	NA	1	NA	1	NA	1
34	Non-Neuro	NA	1	NA	1	NA	1
35	Non-Neuro	NPHP1	5.93019	MALL	3.35774	NA	1
36	Non-Neuro	NA	1	NA	1	NA	1
37	Non-Neuro	NA	1	NA	1	NA	1
38	Non-Neuro	NA	1	NA	1	NA	1
39	Non-Neuro	NA	1	NA	1	NA	1
40	Non-Neuro	NOC2L	3.83741	MXRA8	2.91811	GABRD	2.84592
41	Non-Neuro	NA	1	NA	1	NA	1
42	Non-Neuro	RNPC3	2.64382	NA	1	NA	1
43	Non-Neuro	NA	1	NA	1	NA	1
44	Non-Neuro	NA	1	NA	1	NA	1
45	Non-Neuro	NA	1	NA	1	NA	1
46	Non-Neuro	FGFR4	3.46795	NA	1	NA	1
47	Non-Neuro	SLC6A18	6.69116	SLC6A19	5.06037	SLC6A3	4.42872
48	Non-Neuro	NA	1	NA	1	NA	1
49	Non-Neuro	NA	1	NA	1	NA	1
50	Non-Neuro	CRIP2	6.15561	JAG2	2.75939	PACS2	2.25105
51	Non-Neuro	NA	1	NA	1	NA	1
52	Non-Neuro	NA	1	NA	1	NA	1
53	Non-Neuro	NA	1	NA	1	NA	1
54	Non-Neuro	NA	1	NA	1	NA	1
55	Non-Neuro	NA	1	NA	1	NA	1
56	Non-Neuro	NA	1	NA	1	NA	1
57	Non-Neuro	NA	1	NA	1	NA	1
58	Non-Neuro	NA	1	NA	1	NA	1
59	Non-Neuro	NA	1	NA	1	NA	1
60	Non-Neuro	NA	1	NA	1	NA	1
61	Non-Neuro	NA	1	NA	1	NA	1
62	Non-Neuro	NA	1	NA	1	NA	1
63	Non-Neuro	NA	1	NA	1	NA	1
64	Non-Neuro	NA	1	NA	1	NA	1
65	Non-Neuro	NA	1	NA	1	NA	1
66	Non-Neuro	NA	1	NA	1	NA	1
67	Non-Neuro	NA	1	NA	1	NA	1
68	Non-Neuro	NA	1	NA	1	NA	1
69	Non-Neuro	NOC2L	3.83741	NOC2L	3.83741	ARHGEF16	3.11179
70	Non-Neuro	NA	1	NA	1	NA	1
71	Non-Neuro	DMD	1.81537	NA	1	NA	1
72	Non-Neuro	NA	1	NA	1	NA	1
73	Non-Neuro	NA	1	NA	1	NA	1
74	Non-Neuro	NA	1	NA	1	NA	1
75	Non-Neuro	NA	1	NA	1	NA	1
76	Non-Neuro	NA	1	NA	1	NA	1
77	Non-Neuro	NA	1	NA	1	NA	1
78	Non-Neuro	NA	1	NA	1	NA	1
79	Non-Neuro	NA	1	NA	1	NA	1
80	Non-Neuro	COL4A1	3.08664	NA	1	NA	1
81	Non-Neuro	NA	1	NA	1	NA	1
82	Non-Neuro	NA	1	NA	1	NA	1
83	Non-Neuro	NA	1	NA	1	NA	1
84	Non-Neuro	NA	1	NA	1	NA	1
85	Non-Neuro	NA	1	NA	1	NA	1
86	Non-Neuro	NA	1	NA	1	NA	1
87	Non-Neuro	NA	1	NA	1	NA	1
88	Non-Neuro	NA	1	NA	1	NA	1
89	Non-Neuro	NA	1	NA	1	NA	1
90	Non-Neuro	NA	1	NA	1	NA	1
91	Non-Neuro	NA	1	NA	1	NA	1
92	Non-Neuro	CDKL5	10.7066	NA	1	NA	1
93	Non-Neuro	NA	1	NA	1	NA	1
94	Non-Neuro	NA	1	NA	1	NA	1
95	Non-Neuro	NA	1	NA	1	NA	1
96	Non-Neuro	NA	1	NA	1	NA	1
97	Non-Neuro	MECP2	108.121	NA	1	NA	1
98	Non-Neuro	RNPC3	2.64382	NA	1	NA	1
99	Non-Neuro	NA	1	NA	1	NA	1
100	Non-Neuro	DMD	1.81537	NA	1	NA	1
101	Non-Neuro	NA	1	NA	1	NA	1
102	Non-Neuro	MYOM2	1.85517	NA	1	NA	1
103	Non-Neuro	NA	1	NA	1	NA	1
104	Non-Neuro	NA	1	NA	1	NA	1
105	Non-Neuro	NA	1	NA	1	NA	1
106	Non-Neuro	NA	1	NA	1	NA	1
107	Non-Neuro	NA	1	NA	1	NA	1
108	Non-Neuro	NA	1	NA	1	NA	1
109	Non-Neuro	NA	1	NA	1	NA	1
110	Non-Neuro	NA	1	NA	1	NA	1
111	Non-Neuro	NA	1	NA	1	NA	1
112	Non-Neuro	NA	1	NA	1	NA	1
113	Non-Neuro	NA	1	NA	1	NA	1
114	Non-Neuro	NA	1	NA	1	NA	1
115	Non-Neuro	NA	1	NA	1	NA	1
116	Non-Neuro	NRXN1	2.46007	NA	1	NA	1
117	Non-Neuro	SPRY3	1.246	NA	1	NA	1
118	Non-Neuro	NA	1	NA	1	NA	1
119	Non-Neuro	NA	1	NA	1	NA	1
120	Non-Neuro	NA	1	NA	1	NA	1
121	Non-Neuro	SPRY3	1.246	NA	1	NA	1
122	Non-Neuro	NDE1	5.4967	MYH11	4.88801	C16orf45	3.95337
123	Non-Neuro	NA	1	NA	1	NA	1
124	Non-Neuro	MECP2	108.121	NA	1	NA	1
125	Non-Neuro	NA	1	NA	1	NA	1
126	Non-Neuro	NA	1	NA	1	NA	1
127	Non-Neuro	NA	1	NA	1	NA	1
128	Non-Neuro	NA	1	NA	1	NA	1
129	Non-Neuro	SPRY3	1.246	NA	1	NA	1
130	Non-Neuro	NA	1	NA	1	NA	1
131	Non-Neuro	NA	1	NA	1	NA	1
132	Non-Neuro	CHRNA7	7.66294	TRPM1	6.52165	KLF13	1.29956
133	Non-Neuro	NA	1	NA	1	NA	1
134	Non-Neuro	NA	1	NA	1	NA	1
135	Non-Neuro	NA	1	NA	1	NA	1
136	Non-Neuro	NA	1	NA	1	NA	1
137	Non-Neuro	SHANK3	3.744	NA	1	NA	1
138	Non-Neuro	NA	1	NA	1	NA	1
139	Non-Neuro	NA	1	NA	1	NA	1
140	Non-Neuro	SPRY3	1.246	NA	1	NA	1
141	Non-Neuro	NA	1	NA	1	NA	1
142	Non-Neuro	NA	1	NA	1	NA	1
143	Non-Neuro	TRPV1	5.22694	SHPK	3.5689	CTNS	2.93888
144	Non-Neuro	NA	1	NA	1	NA	1
145	Non-Neuro	NA	1	NA	1	NA	1
146	Non-Neuro	RNPC3	2.64382	NA	1	NA	1
147	Non-Neuro	NA	1	NA	1	NA	1
148	Non-Neuro	NA	1	NA	1	NA	1
149	Non-Neuro	NA	1	NA	1	NA	1
150	Non-Neuro	NA	1	NA	1	NA	1
151	Non-Neuro	CHRNA7	7.66294	NA	1	NA	1
152	Non-Neuro	SALL1	1.87256	RPGRIP1L	1.72157	MMP2	1.20147
153	Non-Neuro	NA	1	NA	1	NA	1
154	Non-Neuro	KCTD13	13.811	DOC2A	13.7354	TAOK2	13.6696
155	Non-Neuro	RNPC3	2.64382	NA	1	NA	1
156	Non-Neuro	NA	1	NA	1	NA	1
157	Non-Neuro	NA	1	NA	1	NA	1
158	Non-Neuro	CHRNA7	7.66294	NBEA	4.82802	PAK2	1.89944
159	Non-Neuro	DMD	1.81537	NA	1	NA	1
160	Non-Neuro	NA	1	NA	1	NA	1
161	Non-Neuro	NA	1	NA	1	NA	1
162	Non-Neuro	NA	1	NA	1	NA	1
163	Non-Neuro	CHRNA7	7.66294	NOTCH2	1.29901	NA	1
164	Non-Neuro	CROCC	3.1957	TPM1	1.59697	NA	1
165	Non-Neuro	RNPC3	2.64382	NA	1	NA	1
166	Non-Neuro	GPC5	3.29798	NA	1	NA	1
167	Non-Neuro	NA	1	NA	1	NA	1
168	Non-Neuro	NA	1	NA	1	NA	1
169	Non-Neuro	NA	1	NA	1	NA	1
170	Non-Neuro	CHRNA7	7.66294	NA	1	NA	1
171	Non-Neuro	NA	1	NA	1	NA	1
172	Non-Neuro	NA	1	NA	1	NA	1
173	Non-Neuro	NA	1	NA	1	NA	1
174	Non-Neuro	NA	1	NA	1	NA	1
175	Non-Neuro	TPM1	1.59697	NA	1	NA	1
176	Non-Neuro	NBEA	4.82802	PAK2	1.89944	NA	1
177	Non-Neuro	NA	1	NA	1	NA	1
178	Non-Neuro	NA	1	NA	1	NA	1
179	Non-Neuro	NA	1	NA	1	NA	1
180	Non-Neuro	CHRNA7	7.66294	NA	1	NA	1
181	Non-Neuro	RNPC3	2.64382	NA	1	NA	1
182	Non-Neuro	NA	1	NA	1	NA	1
183	Non-Neuro	TPM1	1.59697	NA	1	NA	1
184	Non-Neuro	NA	1	NA	1	NA	1
185	Non-Neuro	CHRNA7	7.66294	YWHAE	3.31628	YWHAE	3.31628
186	Non-Neuro	CHRNA7	7.66294	BCR	1.57109	NA	1
187	Non-Neuro	NA	1	NA	1	NA	1
188	Non-Neuro	CHRNA7	7.66294	COL4A1	3.08664	NA	1
189	Non-Neuro	NA	1	NA	1	NA	1
190	Non-Neuro	NA	1	NA	1	NA	1
191	Non-Neuro	NA	1	NA	1	NA	1
192	Non-Neuro	CHRNA7	7.66294	NA	1	NA	1
193	Non-Neuro	CROCC	3.1957	NA	1	NA	1
194	Non-Neuro	CHRNA7	7.66294	NA	1	NA	1
195	Non-Neuro	NA	1	NA	1	NA	1
196	Non-Neuro	NA	1	NA	1	NA	1
197	Non-Neuro	DMD	1.81537	NA	1	NA	1
198	Non-Neuro	MYH2	3.64345	NA	1	NA	1
199	Non-Neuro	NA	1	NA	1	NA	1
200	Non-Neuro	NA	1	NA	1	NA	1
201	Non-Neuro	NA	1	NA	1	NA	1
202	Non-Neuro	NA	1	NA	1	NA	1
203	Non-Neuro	DBH	1.72301	NA	1	NA	1
204	Non-Neuro	ACACA	3.64931	NA	1	NA	1
205	Non-Neuro	NA	1	NA	1	NA	1
206	Non-Neuro	NA	1	NA	1	NA	1
207	Non-Neuro	TRPV1	5.22694	SHPK	3.5689	CTNS	2.93888
208	Non-Neuro	NA	1	NA	1	NA	1
209	Non-Neuro	NA	1	NA	1	NA	1
210	Non-Neuro	CHRNA7	7.66294	NA	1	NA	1
211	Non-Neuro	NA	1	NA	1	NA	1
212	Non-Neuro	NA	1	NA	1	NA	1
213	Non-Neuro	NBEA	4.82802	NA	1	NA	1
214	Non-Neuro	RNPC3	2.64382	NA	1	NA	1
215	Non-Neuro	CHRNA7	7.66294	NKX2-6	7.28889	NA	1
216	Non-Neuro	NA	1	NA	1	NA	1
217	Non-Neuro	NA	1	NA	1	NA	1
218	Non-Neuro	NA	1	NA	1	NA	1
219	Non-Neuro	NRXN1	2.46007	TPM1	1.59697	NA	1
220	Non-Neuro	NA	1	NA	1	NA	1
221	Non-Neuro	NA	1	NA	1	NA	1
222	Non-Neuro	NA	1	NA	1	NA	1
223	Non-Neuro	NA	1	NA	1	NA	1
224	Non-Neuro	NA	1	NA	1	NA	1
225	Non-Neuro	NA	1	NA	1	NA	1
226	Non-Neuro	NA	1	NA	1	NA	1
227	Non-Neuro	RNPC3	2.64382	NA	1	NA	1
228	Non-Neuro	NA	1	NA	1	NA	1
229	Non-Neuro	NA	1	NA	1	NA	1
230	Non-Neuro	RNPC3	2.64382	NA	1	NA	1
231	Non-Neuro	MNX1	1.88988	NA	1	NA	1
232	Non-Neuro	NA	1	NA	1	NA	1
233	Non-Neuro	NA	1	NA	1	NA	1
234	Non-Neuro	NA	1	NA	1	NA	1
235	Non-Neuro	NA	1	NA	1	NA	1
236	Non-Neuro	NA	1	NA	1	NA	1
237	Non-Neuro	CHRNA7	7.66294	NA	1	NA	1
238	Non-Neuro	CHRNA7	7.66294	CFHR4	2.88524	CFHR1	2.23302
239	Non-Neuro	NA	1	NA	1	NA	1
240	Non-Neuro	NA	1	NA	1	NA	1
241	Non-Neuro	BCR	1.57109	NA	1	NA	1
242	Non-Neuro	NA	1	NA	1	NA	1
243	Non-Neuro	CHRNA7	7.66294	TPM1	1.59697	NA	1
244	Non-Neuro	PAFAH1B1	70.8025	NXN	11.4888	TRPV1	5.22694
245	Non-Neuro	NA	1	NA	1	NA	1
246	Non-Neuro	NA	1	NA	1	NA	1
247	Non-Neuro	NA	1	NA	1	NA	1
248	Non-Neuro	NA	1	NA	1	NA	1
249	Non-Neuro	SEMA5A	1.31957	NA	1	NA	1
250	Non-Neuro	NA	1	NA	1	NA	1
251	Non-Neuro	CHRNA7	7.66294	NA	1	NA	1
252	Non-Neuro	NA	1	NA	1	NA	1
253	Non-Neuro	NA	1	NA	1	NA	1
254	Non-Neuro	BCR	1.57109	NA	1	NA	1
255	Non-Neuro	NA	1	NA	1	NA	1
256	Non-Neuro	NA	1	NA	1	NA	1
257	Non-Neuro	NA	1	NA	1	NA	1
258	Non-Neuro	TPM1	1.59697	NA	1	NA	1
259	Non-Neuro	CHRNA7	7.66294	RNPC3	2.64382	NA	1
260	Non-Neuro	NA	1	NA	1	NA	1
261	Non-Neuro	TPM1	1.59697	NA	1	NA	1
262	Non-Neuro	NA	1	NA	1	NA	1
263	Non-Neuro	CLIC2	2.21318	NA	1	NA	1
264	Non-Neuro	AMPH	2.77755	NA	1	NA	1
265	Non-Neuro	NA	1	NA	1	NA	1
266	Non-Neuro	NA	1	NA	1	NA	1
267	Non-Neuro	NA	1	NA	1	NA	1
268	Non-Neuro	NA	1	NA	1	NA	1
269	Non-Neuro	PAK2	1.89944	NA	1	NA	1
270	Non-Neuro	NA	1	NA	1	NA	1
271	Non-Neuro	NA	1	NA	1	NA	1
272	Non-Neuro	CHRNA7	7.66294	NA	1	NA	1
273	Non-Neuro	RNPC3	2.64382	NA	1	NA	1
274	Non-Neuro	NBEA	4.82802	NA	1	NA	1
275	Non-Neuro	GPC5	3.29798	TPM1	1.59697	NA	1
276	Non-Neuro	NA	1	NA	1	NA	1
277	Non-Neuro	UBE2A	1.47723	NA	1	NA	1
278	Non-Neuro	NBEA	4.82802	PLXNA3	2.76738	TEX28	2.60555
279	Non-Neuro	NA	1	NA	1	NA	1
280	Non-Neuro	TPM1	1.59697	BCR	1.57109	NA	1
281	Non-Neuro	CHRNA7	7.66294	NA	1	NA	1
282	Non-Neuro	SH3YL1	2.73261	NA	1	NA	1
283	Non-Neuro	CHRNA7	7.66294	NA	1	NA	1
284	Non-Neuro	CHRNA7	7.66294	NA	1	NA	1
285	Non-Neuro	CHRNA7	7.66294	NKX2-6	7.28889	NOTCH2	1.29901
286	Non-Neuro	NBEA	4.82802	FAM168B	2.71803	ARHGEF4	1.70909
287	Non-Neuro	CELF4	2.83805	NRXN1	2.46007	NA	1
288	Non-Neuro	NA	1	NA	1	NA	1
289	Non-Neuro	NKX2-6	7.28889	NA	1	NA	1
290	Non-Neuro	NA	1	NA	1	NA	1
291	Non-Neuro	NKX2-6	7.28889	NBEA	4.82802	PAK2	1.89944
292	Non-Neuro	NA	1	NA	1	NA	1
293	Non-Neuro	RNPC3	2.64382	NA	1	NA	1
294	Non-Neuro	NA	1	NA	1	NA	1
295	Non-Neuro	NA	1	NA	1	NA	1
296	Non-Neuro	CHRNA7	7.66294	TRPM1	6.52165	KLF13	1.29956
297	Non-Neuro	NA	1	NA	1	NA	1
298	Non-Neuro	NA	1	NA	1	NA	1
299	Non-Neuro	NA	1	NA	1	NA	1
300	Non-Neuro	NA	1	NA	1	NA	1
301	Non-Neuro	NA	1	NA	1	NA	1
302	Non-Neuro	NA	1	NA	1	NA	1
303	Non-Neuro	NA	1	NA	1	NA	1
304	Non-Neuro	NUDT1	2.07327	NA	1	NA	1
305	Non-Neuro	NA	1	NA	1	NA	1
306	Non-Neuro	NA	1	NA	1	NA	1
307	Non-Neuro	NA	1	NA	1	NA	1
308	Non-Neuro	NA	1	NA	1	NA	1
309	Non-Neuro	NA	1	NA	1	NA	1
310	Non-Neuro	NA	1	NA	1	NA	1
311	Non-Neuro	NA	1	NA	1	NA	1
312	Non-Neuro	NA	1	NA	1	NA	1
313	Non-Neuro	NA	1	NA	1	NA	1
314	Non-Neuro	NA	1	NA	1	NA	1
315	Non-Neuro	NA	1	NA	1	NA	1
316	Non-Neuro	NA	1	NA	1	NA	1
317	Non-Neuro	NA	1	NA	1	NA	1
318	Non-Neuro	NA	1	NA	1	NA	1
319	Non-Neuro	AKT3	3.44381	ZNF238	2.85623	LYST	2.32761
320	Non-Neuro	NA	1	NA	1	NA	1
321	Non-Neuro	NA	1	NA	1	NA	1
322	Non-Neuro	NA	1	NA	1	NA	1
323	Non-Neuro	NA	1	NA	1	NA	1
324	Non-Neuro	NA	1	NA	1	NA	1
325	Non-Neuro	NA	1	NA	1	NA	1
326	Non-Neuro	NA	1	NA	1	NA	1
327	Non-Neuro	NA	1	NA	1	NA	1
328	Non-Neuro	NA	1	NA	1	NA	1
329	Non-Neuro	NA	1	NA	1	NA	1
330	Non-Neuro	BTNL3	3.1952	NA	1	NA	1
331	Non-Neuro	NA	1	NA	1	NA	1
332	Non-Neuro	NA	1	NA	1	NA	1
333	Non-Neuro	NA	1	NA	1	NA	1
334	Non-Neuro	NA	1	NA	1	NA	1
335	Non-Neuro	NA	1	NA	1	NA	1
336	Non-Neuro	NA	1	NA	1	NA	1
337	Non-Neuro	NA	1	NA	1	NA	1
338	Non-Neuro	NKX2-6	7.28889	NA	1	NA	1
339	Non-Neuro	NA	1	NA	1	NA	1
340	Non-Neuro	NA	1	NA	1	NA	1
341	Non-Neuro	NA	1	NA	1	NA	1
342	Non-Neuro	NA	1	NA	1	NA	1
343	Non-Neuro	NA	1	NA	1	NA	1
344	Non-Neuro	NOS1	2.03037	NA	1	NA	1
345	Non-Neuro	NA	1	NA	1	NA	1
346	Non-Neuro	ZFPM2	1.56523	NA	1	NA	1
347	Non-Neuro	NA	1	NA	1	NA	1
348	Non-Neuro	NA	1	NA	1	NA	1
349	Non-Neuro	NA	1	NA	1	NA	1
350	Non-Neuro	NA	1	NA	1	NA	1
351	Non-Neuro	NA	1	NA	1	NA	1
352	Non-Neuro	NA	1	NA	1	NA	1
353	Non-Neuro	NA	1	NA	1	NA	1
354	Non-Neuro	NR2F1	1.64792	ZFPM2	1.56523	NA	1
355	Non-Neuro	NA	1	NA	1	NA	1
356	Non-Neuro	NA	1	NA	1	NA	1
357	Non-Neuro	NA	1	NA	1	NA	1
358	Non-Neuro	NA	1	NA	1	NA	1
359	Non-Neuro	NA	1	NA	1	NA	1
360	Non-Neuro	NA	1	NA	1	NA	1
361	Non-Neuro	NA	1	NA	1	NA	1
362	Non-Neuro	NA	1	NA	1	NA	1
363	Non-Neuro	NA	1	NA	1	NA	1
364	Non-Neuro	NA	1	NA	1	NA	1
365	Non-Neuro	ATRX	3.14931	NA	1	NA	1
366	Non-Neuro	NA	1	NA	1	NA	1
367	Non-Neuro	MAGI2	2.30345	NA	1	NA	1
368	Non-Neuro	NA	1	NA	1	NA	1
369	Non-Neuro	NA	1	NA	1	NA	1
370	Non-Neuro	NA	1	NA	1	NA	1
371	Non-Neuro	NA	1	NA	1	NA	1
372	Non-Neuro	NA	1	NA	1	NA	1
373	Non-Neuro	NA	1	NA	1	NA	1
374	Non-Neuro	ZFPM2	1.56523	NA	1	NA	1
375	Non-Neuro	NA	1	NA	1	NA	1
376	Non-Neuro	NKX2-6	7.28889	NA	1	NA	1
377	Non-Neuro	NA	1	NA	1	NA	1
378	Non-Neuro	NKX2-6	7.28889	NA	1	NA	1
379	Non-Neuro	NA	1	NA	1	NA	1
380	Non-Neuro	NA	1	NA	1	NA	1
381	Non-Neuro	NA	1	NA	1	NA	1
382	Non-Neuro	NA	1	NA	1	NA	1
383	Non-Neuro	NA	1	NA	1	NA	1
384	Non-Neuro	NA	1	NA	1	NA	1
385	Non-Neuro	NA	1	NA	1	NA	1
386	Non-Neuro	NA	1	NA	1	NA	1
387	Non-Neuro	NKX2-6	7.28889	MYH6	3.3659	JAG2	2.75939
388	Non-Neuro	NA	1	NA	1	NA	1
389	Non-Neuro	NA	1	NA	1	NA	1
390	Non-Neuro	NA	1	NA	1	NA	1
391	Non-Neuro	NOS1	2.03037	NA	1	NA	1
392	Non-Neuro	NA	1	NA	1	NA	1
393	Non-Neuro	NA	1	NA	1	NA	1
394	Non-Neuro	NOC2L	3.83741	ARHGEF16	3.11179	MXRA8	2.91811
395	Non-Neuro	NRXN1	2.46007	NA	1	NA	1
396	Non-Neuro	HOXA1	2.65346	NA	1	NA	1
397	Non-Neuro	NA	1	NA	1	NA	1
398	Non-Neuro	NA	1	NA	1	NA	1
399	Non-Neuro	NA	1	NA	1	NA	1
400	Non-Neuro	NA	1	NA	1	NA	1
401	Non-Neuro	NA	1	NA	1	NA	1
402	Non-Neuro	RASA1	2.67837	NA	1	NA	1
403	Non-Neuro	NOC2L	3.83741	ARHGEF16	3.11179	MXRA8	2.91811
404	Non-Neuro	NA	1	NA	1	NA	1
405	Non-Neuro	NA	1	NA	1	NA	1
406	Non-Neuro	NA	1	NA	1	NA	1
407	Non-Neuro	NPHP1	5.93019	MALL	3.35774	NA	1
408	Non-Neuro	RNPC3	2.64382	NA	1	NA	1
409	Non-Neuro	D2HGDH	2.7826	FARP2	1.74674	NA	1
410	Non-Neuro	NA	1	NA	1	NA	1
411	Non-Neuro	NA	1	NA	1	NA	1
412	Non-Neuro	IQCB1	1.42838	NA	1	NA	1
413	Non-Neuro	NA	1	NA	1	NA	1
414	Non-Neuro	NA	1	NA	1	NA	1
415	Non-Neuro	NA	1	NA	1	NA	1
416	Non-Neuro	NA	1	NA	1	NA	1
417	Non-Neuro	NA	1	NA	1	NA	1
418	Non-Neuro	NA	1	NA	1	NA	1
419	Non-Neuro	NA	1	NA	1	NA	1
420	Non-Neuro	NA	1	NA	1	NA	1
421	Non-Neuro	NA	1	NA	1	NA	1
422	Non-Neuro	NA	1	NA	1	NA	1
423	Non-Neuro	NA	1	NA	1	NA	1
424	Non-Neuro	NA	1	NA	1	NA	1
425	Non-Neuro	NA	1	NA	1	NA	1
426	Non-Neuro	RNPC3	2.64382	MYOM2	1.85517	NA	1
427	Non-Neuro	NA	1	NA	1	NA	1
428	Non-Neuro	NA	1	NA	1	NA	1
429	Non-Neuro	NA	1	NA	1	NA	1
430	Non-Neuro	NA	1	NA	1	NA	1
431	Non-Neuro	SPINK5	2.32301	NA	1	NA	1
432	Non-Neuro	NA	1	NA	1	NA	1
433	Non-Neuro	NA	1	NA	1	NA	1
434	Non-Neuro	NA	1	NA	1	NA	1
435	Non-Neuro	NA	1	NA	1	NA	1
436	Non-Neuro	NA	1	NA	1	NA	1
